# Supplementary material for: Pine Shoot Blight Driven Seasonal Variations in Fungal Assembly of Pinus elliottii Rhizosphere
Source: Microorganisms. 2025 Oct 29;13(11):2476. doi: 10.3390/microorganisms13112476 (PMC12654761; doi:10.3390/microorganisms13112476)
Supplement: Supplementary file 1 [file microorganisms-13-02476-s001.zip]

Archive with 1 entries (1 files):
- microorganisms-3842526-supplementary.xls
