# Supplementary material for: Pine Shoot Blight Driven Seasonal Variations in Fungal Assembly of Pinus elliottii Rhizosphere
Source: Microorganisms. 2025 Oct 29;13(11):2476. doi: 10.3390/microorganisms13112476 (PMC12654761; doi:10.3390/microorganisms13112476)
Supplement: Supplementary file 1 [file microorganisms-13-02476-s001.zip › microorganisms-3842526-supplementary.xls]

phylum	class	order	family	genus
p__Ascomycota	c__Eurotiomycetes	o__Chaetothyriales	f__Herpotrichiellaceae	g__Capronia
p__Ascomycota	c__Leotiomycetes	o__Helotiales	f__unclassified_o__Helotiales	g__unclassified_o__Helotiales
p__Basidiomycota	c__Agaricomycetes	o__Boletales	f__Rhizopogonaceae	g__Rhizopogon
p__unclassified_k__Fungi	c__unclassified_k__Fungi	o__unclassified_k__Fungi	f__unclassified_k__Fungi	g__unclassified_k__Fungi
p__unclassified_k__Fungi	c__unclassified_k__Fungi	o__unclassified_k__Fungi	f__unclassified_k__Fungi	g__unclassified_k__Fungi
p__Ascomycota	c__Sordariomycetes	o__Sordariales	f__Sordariaceae	g__Diplogelasinospora
p__unclassified_k__Fungi	c__unclassified_k__Fungi	o__unclassified_k__Fungi	f__unclassified_k__Fungi	g__unclassified_k__Fungi
p__Ascomycota	c__Eurotiomycetes	o__Onygenales	f__Onygenaceae	g__Chrysosporium
p__unclassified_k__Fungi	c__unclassified_k__Fungi	o__unclassified_k__Fungi	f__unclassified_k__Fungi	g__unclassified_k__Fungi
p__unclassified_k__Fungi	c__unclassified_k__Fungi	o__unclassified_k__Fungi	f__unclassified_k__Fungi	g__unclassified_k__Fungi
p__Ascomycota	c__Dothideomycetes	o__Venturiales	f__Sympoventuriaceae	g__unclassified_f__Sympoventuriaceae
p__unclassified_k__Fungi	c__unclassified_k__Fungi	o__unclassified_k__Fungi	f__unclassified_k__Fungi	g__unclassified_k__Fungi
p__unclassified_k__Fungi	c__unclassified_k__Fungi	o__unclassified_k__Fungi	f__unclassified_k__Fungi	g__unclassified_k__Fungi
p__unclassified_k__Fungi	c__unclassified_k__Fungi	o__unclassified_k__Fungi	f__unclassified_k__Fungi	g__unclassified_k__Fungi
p__unclassified_k__Fungi	c__unclassified_k__Fungi	o__unclassified_k__Fungi	f__unclassified_k__Fungi	g__unclassified_k__Fungi
p__unclassified_k__Fungi	c__unclassified_k__Fungi	o__unclassified_k__Fungi	f__unclassified_k__Fungi	g__unclassified_k__Fungi
p__unclassified_k__Fungi	c__unclassified_k__Fungi	o__unclassified_k__Fungi	f__unclassified_k__Fungi	g__unclassified_k__Fungi
p__unclassified_k__Fungi	c__unclassified_k__Fungi	o__unclassified_k__Fungi	f__unclassified_k__Fungi	g__unclassified_k__Fungi
p__unclassified_k__Fungi	c__unclassified_k__Fungi	o__unclassified_k__Fungi	f__unclassified_k__Fungi	g__unclassified_k__Fungi
p__unclassified_k__Fungi	c__unclassified_k__Fungi	o__unclassified_k__Fungi	f__unclassified_k__Fungi	g__unclassified_k__Fungi
p__Ascomycota	c__Eurotiomycetes	o__Eurotiales	f__Aspergillaceae	g__Penicillium
p__Ascomycota	c__Leotiomycetes	o__Helotiales	f__Hyaloscyphaceae	g__Arachnopeziza
p__unclassified_k__Fungi	c__unclassified_k__Fungi	o__unclassified_k__Fungi	f__unclassified_k__Fungi	g__unclassified_k__Fungi
p__Ascomycota	c__Sordariomycetes	o__Hypocreales	f__Nectriaceae	g__Microcera
p__unclassified_k__Fungi	c__unclassified_k__Fungi	o__unclassified_k__Fungi	f__unclassified_k__Fungi	g__unclassified_k__Fungi
p__Basidiomycota	c__Agaricomycetes	o__Boletales	f__Rhizopogonaceae	g__Rhizopogon
p__unclassified_k__Fungi	c__unclassified_k__Fungi	o__unclassified_k__Fungi	f__unclassified_k__Fungi	g__unclassified_k__Fungi
p__unclassified_k__Fungi	c__unclassified_k__Fungi	o__unclassified_k__Fungi	f__unclassified_k__Fungi	g__unclassified_k__Fungi
p__unclassified_k__Fungi	c__unclassified_k__Fungi	o__unclassified_k__Fungi	f__unclassified_k__Fungi	g__unclassified_k__Fungi
p__unclassified_k__Fungi	c__unclassified_k__Fungi	o__unclassified_k__Fungi	f__unclassified_k__Fungi	g__unclassified_k__Fungi
p__unclassified_k__Fungi	c__unclassified_k__Fungi	o__unclassified_k__Fungi	f__unclassified_k__Fungi	g__unclassified_k__Fungi
p__Basidiomycota	c__unclassified_p__Basidiomycota	o__unclassified_p__Basidiomycota	f__unclassified_p__Basidiomycota	g__unclassified_p__Basidiomycota
p__Mucoromycota	c__Umbelopsidomycetes	o__Umbelopsidales	f__Umbelopsidaceae	g__Umbelopsis
p__unclassified_k__Fungi	c__unclassified_k__Fungi	o__unclassified_k__Fungi	f__unclassified_k__Fungi	g__unclassified_k__Fungi
p__Basidiomycota	c__Agaricomycetes	o__Agaricales	f__Clavariaceae	g__Clavaria
p__unclassified_k__Fungi	c__unclassified_k__Fungi	o__unclassified_k__Fungi	f__unclassified_k__Fungi	g__unclassified_k__Fungi
p__unclassified_k__Fungi	c__unclassified_k__Fungi	o__unclassified_k__Fungi	f__unclassified_k__Fungi	g__unclassified_k__Fungi
p__unclassified_k__Fungi	c__unclassified_k__Fungi	o__unclassified_k__Fungi	f__unclassified_k__Fungi	g__unclassified_k__Fungi
p__unclassified_k__Fungi	c__unclassified_k__Fungi	o__unclassified_k__Fungi	f__unclassified_k__Fungi	g__unclassified_k__Fungi
p__unclassified_k__Fungi	c__unclassified_k__Fungi	o__unclassified_k__Fungi	f__unclassified_k__Fungi	g__unclassified_k__Fungi
p__unclassified_k__Fungi	c__unclassified_k__Fungi	o__unclassified_k__Fungi	f__unclassified_k__Fungi	g__unclassified_k__Fungi
p__unclassified_k__Fungi	c__unclassified_k__Fungi	o__unclassified_k__Fungi	f__unclassified_k__Fungi	g__unclassified_k__Fungi
p__unclassified_k__Fungi	c__unclassified_k__Fungi	o__unclassified_k__Fungi	f__unclassified_k__Fungi	g__unclassified_k__Fungi
p__unclassified_k__Fungi	c__unclassified_k__Fungi	o__unclassified_k__Fungi	f__unclassified_k__Fungi	g__unclassified_k__Fungi
p__unclassified_k__Fungi	c__unclassified_k__Fungi	o__unclassified_k__Fungi	f__unclassified_k__Fungi	g__unclassified_k__Fungi
p__unclassified_k__Fungi	c__unclassified_k__Fungi	o__unclassified_k__Fungi	f__unclassified_k__Fungi	g__unclassified_k__Fungi
p__unclassified_k__Fungi	c__unclassified_k__Fungi	o__unclassified_k__Fungi	f__unclassified_k__Fungi	g__unclassified_k__Fungi
p__Mortierellomycota	c__Mortierellomycetes	o__Mortierellales	f__Mortierellaceae	g__unclassified_f__Mortierellaceae
p__unclassified_k__Fungi	c__unclassified_k__Fungi	o__unclassified_k__Fungi	f__unclassified_k__Fungi	g__unclassified_k__Fungi
p__unclassified_k__Fungi	c__unclassified_k__Fungi	o__unclassified_k__Fungi	f__unclassified_k__Fungi	g__unclassified_k__Fungi
p__Basidiomycota	c__Agaricomycetes	o__unclassified_c__Agaricomycetes	f__unclassified_c__Agaricomycetes	g__unclassified_c__Agaricomycetes
p__unclassified_k__Fungi	c__unclassified_k__Fungi	o__unclassified_k__Fungi	f__unclassified_k__Fungi	g__unclassified_k__Fungi
p__Ascomycota	c__Sordariomycetes	o__Sordariales	f__Chaetomiaceae	g__unclassified_f__Chaetomiaceae
p__Ascomycota	c__Dothideomycetes	o__Pleosporales	f__Didymellaceae	g__Neodidymelliopsis
p__Ascomycota	c__Sordariomycetes	o__unclassified_c__Sordariomycetes	f__unclassified_c__Sordariomycetes	g__unclassified_c__Sordariomycetes
p__Basidiomycota	c__Pucciniomycetes	o__Septobasidiales	f__Septobasidiaceae	g__Septobasidium
p__Basidiomycota	c__Agaricomycetes	o__Hymenochaetales	f__Hymenochaetales_fam_Incertae_sedis	g__Hymenochaetales_gen_Incertae_sedis
p__Ascomycota	c__Dothideomycetes	o__Mycosphaerellales	f__Teratosphaeriaceae	g__unclassified_f__Teratosphaeriaceae
p__Basidiomycota	c__Agaricomycetes	o__Auriculariales	f__Exidiaceae	g__Basidiodendron
p__Ascomycota	c__Dothideomycetes	o__Mycosphaerellales	f__Teratosphaeriaceae	g__Teratosphaeria
p__Ascomycota	c__Eurotiomycetes	o__Onygenales	f__Onygenaceae	g__unclassified_f__Onygenaceae
p__unclassified_k__Fungi	c__unclassified_k__Fungi	o__unclassified_k__Fungi	f__unclassified_k__Fungi	g__unclassified_k__Fungi
p__unclassified_k__Fungi	c__unclassified_k__Fungi	o__unclassified_k__Fungi	f__unclassified_k__Fungi	g__unclassified_k__Fungi
p__unclassified_k__Fungi	c__unclassified_k__Fungi	o__unclassified_k__Fungi	f__unclassified_k__Fungi	g__unclassified_k__Fungi
p__unclassified_k__Fungi	c__unclassified_k__Fungi	o__unclassified_k__Fungi	f__unclassified_k__Fungi	g__unclassified_k__Fungi
p__unclassified_k__Fungi	c__unclassified_k__Fungi	o__unclassified_k__Fungi	f__unclassified_k__Fungi	g__unclassified_k__Fungi
p__unclassified_k__Fungi	c__unclassified_k__Fungi	o__unclassified_k__Fungi	f__unclassified_k__Fungi	g__unclassified_k__Fungi
p__Ascomycota	c__unclassified_p__Ascomycota	o__unclassified_p__Ascomycota	f__unclassified_p__Ascomycota	g__unclassified_p__Ascomycota
p__Ascomycota	c__Sordariomycetes	o__Xylariales	f__Xylariaceae	g__Whalleya
p__Basidiomycota	c__Agaricomycetes	o__Boletales	f__Rhizopogonaceae	g__Rhizopogon
p__Chytridiomycota	c__unclassified_p__Chytridiomycota	o__unclassified_p__Chytridiomycota	f__unclassified_p__Chytridiomycota	g__unclassified_p__Chytridiomycota
p__Ascomycota	c__Sordariomycetes	o__Hypocreales	f__Nectriaceae	g__Mariannaea
p__Basidiomycota	c__Tremellomycetes	o__Tremellales	f__Bulleribasidiaceae	g__Dioszegia
p__Ascomycota	c__Eurotiomycetes	o__Chaetothyriales	f__unclassified_o__Chaetothyriales	g__unclassified_o__Chaetothyriales
p__unclassified_k__Fungi	c__unclassified_k__Fungi	o__unclassified_k__Fungi	f__unclassified_k__Fungi	g__unclassified_k__Fungi
p__Ascomycota	c__Leotiomycetes	o__Helotiales	f__Sclerotiniaceae	g__Moellerodiscus
p__Ascomycota	c__Eurotiomycetes	o__Chaetothyriales	f__Herpotrichiellaceae	g__Cladophialophora
p__Ascomycota	c__unclassified_p__Ascomycota	o__unclassified_p__Ascomycota	f__unclassified_p__Ascomycota	g__unclassified_p__Ascomycota
p__Ascomycota	c__Leotiomycetes	o__Helotiales	f__Ascocorticiaceae	g__Ascocorticium
p__Ascomycota	c__Leotiomycetes	o__Helotiales	f__Helotiales_fam_Incertae_sedis	g__Xylogone
p__Ascomycota	c__Sordariomycetes	o__Diaporthales	f__Melanconidaceae	g__Melanconiella
p__Ascomycota	c__Dothideomycetes	o__Pleosporales	f__Massarinaceae	g__Helminthosporium
p__Ascomycota	c__Eurotiomycetes	o__Chaetothyriales	f__unclassified_o__Chaetothyriales	g__unclassified_o__Chaetothyriales
p__Ascomycota	c__Sordariomycetes	o__unclassified_c__Sordariomycetes	f__unclassified_c__Sordariomycetes	g__unclassified_c__Sordariomycetes
p__Glomeromycota	c__Glomeromycota_cls_Incertae_sedis	o__Glomeromycota_ord_Incertae_sedis	f__Glomeromycota_fam_Incertae_sedis	g__Glomeromycota_gen_Incertae_sedis
p__Ascomycota	c__Archaeorhizomycetes	o__Archaeorhizomycetales	f__Archaeorhizomycetaceae	g__Archaeorhizomyces
p__Fungi_phy_Incertae_sedis	c__Fungi_cls_Incertae_sedis	o__Fungi_ord_Incertae_sedis	f__Fungi_fam_Incertae_sedis	g__Fungi_gen_Incertae_sedis
p__Ascomycota	c__Dothideomycetes	o__Pleosporales	f__Sporormiaceae	g__Preussia
p__unclassified_k__Fungi	c__unclassified_k__Fungi	o__unclassified_k__Fungi	f__unclassified_k__Fungi	g__unclassified_k__Fungi
p__Basidiomycota	c__Agaricomycetes	o__Sebacinales	f__Serendipitaceae	g__Serendipita
p__Ascomycota	c__Leotiomycetes	o__Helotiales	f__Helotiaceae	g__Scytalidium
p__Basidiomycota	c__Agaricomycetes	o__Hymenochaetales	f__Hymenochaetaceae	g__Phellinus
p__Glomeromycota	c__unclassified_p__Glomeromycota	o__unclassified_p__Glomeromycota	f__unclassified_p__Glomeromycota	g__unclassified_p__Glomeromycota
p__Ascomycota	c__Sordariomycetes	o__Sordariales	f__Chaetomiaceae	g__Arcopilus
p__Ascomycota	c__Dothideomycetes	o__Mycosphaerellales	f__Mycosphaerellaceae	g__Acrodontium
p__Glomeromycota	c__Glomeromycetes	o__unclassified_c__Glomeromycetes	f__unclassified_c__Glomeromycetes	g__unclassified_c__Glomeromycetes
p__Ascomycota	c__Dothideomycetes	o__unclassified_c__Dothideomycetes	f__unclassified_c__Dothideomycetes	g__unclassified_c__Dothideomycetes
p__unclassified_k__Fungi	c__unclassified_k__Fungi	o__unclassified_k__Fungi	f__unclassified_k__Fungi	g__unclassified_k__Fungi
p__Ascomycota	c__Dothideomycetes	o__Venturiales	f__Venturiales_fam_Incertae_sedis	g__Venturiales_gen_Incertae_sedis
p__Ascomycota	c__Sordariomycetes	o__Hypocreales	f__Nectriaceae	g__Fusarium
p__Ascomycota	c__Eurotiomycetes	o__Chaetothyriales	f__unclassified_o__Chaetothyriales	g__unclassified_o__Chaetothyriales
p__Ascomycota	c__Dothideomycetes	o__Capnodiales	f__Cladosporiaceae	g__Toxicocladosporium
p__Fungi_phy_Incertae_sedis	c__Fungi_cls_Incertae_sedis	o__Fungi_ord_Incertae_sedis	f__Fungi_fam_Incertae_sedis	g__Fungi_gen_Incertae_sedis
p__Basidiomycota	c__Malasseziomycetes	o__Malasseziales	f__Malasseziaceae	g__Malassezia
p__unclassified_k__Fungi	c__unclassified_k__Fungi	o__unclassified_k__Fungi	f__unclassified_k__Fungi	g__unclassified_k__Fungi
p__unclassified_k__Fungi	c__unclassified_k__Fungi	o__unclassified_k__Fungi	f__unclassified_k__Fungi	g__unclassified_k__Fungi
p__unclassified_k__Fungi	c__unclassified_k__Fungi	o__unclassified_k__Fungi	f__unclassified_k__Fungi	g__unclassified_k__Fungi
p__Ascomycota	c__Leotiomycetes	o__Helotiales	f__unclassified_o__Helotiales	g__unclassified_o__Helotiales
p__Ascomycota	c__Dothideomycetes	o__unclassified_c__Dothideomycetes	f__unclassified_c__Dothideomycetes	g__unclassified_c__Dothideomycetes
p__Ascomycota	c__Dothideomycetes	o__Capnodiales	f__Dissoconiaceae	g__Ramichloridium
p__unclassified_k__Fungi	c__unclassified_k__Fungi	o__unclassified_k__Fungi	f__unclassified_k__Fungi	g__unclassified_k__Fungi
p__unclassified_k__Fungi	c__unclassified_k__Fungi	o__unclassified_k__Fungi	f__unclassified_k__Fungi	g__unclassified_k__Fungi
p__unclassified_k__Fungi	c__unclassified_k__Fungi	o__unclassified_k__Fungi	f__unclassified_k__Fungi	g__unclassified_k__Fungi
p__unclassified_k__Fungi	c__unclassified_k__Fungi	o__unclassified_k__Fungi	f__unclassified_k__Fungi	g__unclassified_k__Fungi
p__unclassified_k__Fungi	c__unclassified_k__Fungi	o__unclassified_k__Fungi	f__unclassified_k__Fungi	g__unclassified_k__Fungi
p__Ascomycota	c__unclassified_p__Ascomycota	o__unclassified_p__Ascomycota	f__unclassified_p__Ascomycota	g__unclassified_p__Ascomycota
p__Ascomycota	c__Pezizomycotina_cls_Incertae_sedis	o__Pezizomycotina_ord_Incertae_sedis	f__Pezizomycotina_fam_Incertae_sedis	g__Ordus
p__Ascomycota	c__Sordariomycetes	o__Hypocreales	f__Clavicipitaceae	g__Metarhizium
p__Ascomycota	c__Sordariomycetes	o__Sordariales	f__Sordariaceae	g__Gelasinospora
p__Fungi_phy_Incertae_sedis	c__Fungi_cls_Incertae_sedis	o__Fungi_ord_Incertae_sedis	f__Fungi_fam_Incertae_sedis	g__Fungi_gen_Incertae_sedis
p__Basidiomycota	c__Tremellomycetes	o__Cystofilobasidiales	f__Mrakiaceae	g__Tausonia
p__unclassified_k__Fungi	c__unclassified_k__Fungi	o__unclassified_k__Fungi	f__unclassified_k__Fungi	g__unclassified_k__Fungi
p__unclassified_k__Fungi	c__unclassified_k__Fungi	o__unclassified_k__Fungi	f__unclassified_k__Fungi	g__unclassified_k__Fungi
p__Mucoromycota	c__Umbelopsidomycetes	o__Umbelopsidales	f__Umbelopsidaceae	g__Umbelopsis
p__unclassified_k__Fungi	c__unclassified_k__Fungi	o__unclassified_k__Fungi	f__unclassified_k__Fungi	g__unclassified_k__Fungi
p__unclassified_k__Fungi	c__unclassified_k__Fungi	o__unclassified_k__Fungi	f__unclassified_k__Fungi	g__unclassified_k__Fungi
p__unclassified_k__Fungi	c__unclassified_k__Fungi	o__unclassified_k__Fungi	f__unclassified_k__Fungi	g__unclassified_k__Fungi
p__Basidiomycota	c__Agaricomycetes	o__unclassified_c__Agaricomycetes	f__unclassified_c__Agaricomycetes	g__unclassified_c__Agaricomycetes
p__unclassified_k__Fungi	c__unclassified_k__Fungi	o__unclassified_k__Fungi	f__unclassified_k__Fungi	g__unclassified_k__Fungi
p__unclassified_k__Fungi	c__unclassified_k__Fungi	o__unclassified_k__Fungi	f__unclassified_k__Fungi	g__unclassified_k__Fungi
p__unclassified_k__Fungi	c__unclassified_k__Fungi	o__unclassified_k__Fungi	f__unclassified_k__Fungi	g__unclassified_k__Fungi
p__unclassified_k__Fungi	c__unclassified_k__Fungi	o__unclassified_k__Fungi	f__unclassified_k__Fungi	g__unclassified_k__Fungi
p__unclassified_k__Fungi	c__unclassified_k__Fungi	o__unclassified_k__Fungi	f__unclassified_k__Fungi	g__unclassified_k__Fungi
p__unclassified_k__Fungi	c__unclassified_k__Fungi	o__unclassified_k__Fungi	f__unclassified_k__Fungi	g__unclassified_k__Fungi
p__Ascomycota	c__Eurotiomycetes	o__Chaetothyriales	f__Strelitzianaceae	g__Strelitziana
p__unclassified_k__Fungi	c__unclassified_k__Fungi	o__unclassified_k__Fungi	f__unclassified_k__Fungi	g__unclassified_k__Fungi
p__unclassified_k__Fungi	c__unclassified_k__Fungi	o__unclassified_k__Fungi	f__unclassified_k__Fungi	g__unclassified_k__Fungi
p__unclassified_k__Fungi	c__unclassified_k__Fungi	o__unclassified_k__Fungi	f__unclassified_k__Fungi	g__unclassified_k__Fungi
p__unclassified_k__Fungi	c__unclassified_k__Fungi	o__unclassified_k__Fungi	f__unclassified_k__Fungi	g__unclassified_k__Fungi
p__Basidiomycota	c__unclassified_p__Basidiomycota	o__unclassified_p__Basidiomycota	f__unclassified_p__Basidiomycota	g__unclassified_p__Basidiomycota
p__Ascomycota	c__Eurotiomycetes	o__Chaetothyriales	f__unclassified_o__Chaetothyriales	g__unclassified_o__Chaetothyriales
p__unclassified_k__Fungi	c__unclassified_k__Fungi	o__unclassified_k__Fungi	f__unclassified_k__Fungi	g__unclassified_k__Fungi
p__Ascomycota	c__Leotiomycetes	o__Helotiales	f__Myxotrichaceae	g__Oidiodendron
p__Ascomycota	c__unclassified_p__Ascomycota	o__unclassified_p__Ascomycota	f__unclassified_p__Ascomycota	g__unclassified_p__Ascomycota
p__Ascomycota	c__Sordariomycetes	o__Chaetosphaeriales	f__Chaetosphaeriaceae	g__unclassified_f__Chaetosphaeriaceae
p__unclassified_k__Fungi	c__unclassified_k__Fungi	o__unclassified_k__Fungi	f__unclassified_k__Fungi	g__unclassified_k__Fungi
p__Basidiomycota	c__Microbotryomycetes	o__Microbotryomycetes_ord_Incertae_sedis	f__Colacogloeaceae	g__Colacogloea
p__Ascomycota	c__Dothideomycetes	o__Mycosphaerellales	f__Teratosphaeriaceae	g__Neocatenulostroma
p__Basidiomycota	c__Microbotryomycetes	o__Microbotryomycetes_ord_Incertae_sedis	f__Microbotryomycetes_fam_Incertae_sedis	g__Curvibasidium
p__Ascomycota	c__Sordariomycetes	o__Hypocreales	f__Nectriaceae	g__Gliocladiopsis
p__unclassified_k__Fungi	c__unclassified_k__Fungi	o__unclassified_k__Fungi	f__unclassified_k__Fungi	g__unclassified_k__Fungi
p__Ascomycota	c__unclassified_p__Ascomycota	o__unclassified_p__Ascomycota	f__unclassified_p__Ascomycota	g__unclassified_p__Ascomycota
p__Basidiomycota	c__Agaricomycetes	o__unclassified_c__Agaricomycetes	f__unclassified_c__Agaricomycetes	g__unclassified_c__Agaricomycetes
p__unclassified_k__Fungi	c__unclassified_k__Fungi	o__unclassified_k__Fungi	f__unclassified_k__Fungi	g__unclassified_k__Fungi
p__unclassified_k__Fungi	c__unclassified_k__Fungi	o__unclassified_k__Fungi	f__unclassified_k__Fungi	g__unclassified_k__Fungi
p__unclassified_k__Fungi	c__unclassified_k__Fungi	o__unclassified_k__Fungi	f__unclassified_k__Fungi	g__unclassified_k__Fungi
p__unclassified_k__Fungi	c__unclassified_k__Fungi	o__unclassified_k__Fungi	f__unclassified_k__Fungi	g__unclassified_k__Fungi
p__unclassified_k__Fungi	c__unclassified_k__Fungi	o__unclassified_k__Fungi	f__unclassified_k__Fungi	g__unclassified_k__Fungi
p__unclassified_k__Fungi	c__unclassified_k__Fungi	o__unclassified_k__Fungi	f__unclassified_k__Fungi	g__unclassified_k__Fungi
p__Fungi_phy_Incertae_sedis	c__Fungi_cls_Incertae_sedis	o__Fungi_ord_Incertae_sedis	f__Fungi_fam_Incertae_sedis	g__Fungi_gen_Incertae_sedis
p__unclassified_k__Fungi	c__unclassified_k__Fungi	o__unclassified_k__Fungi	f__unclassified_k__Fungi	g__unclassified_k__Fungi
p__unclassified_k__Fungi	c__unclassified_k__Fungi	o__unclassified_k__Fungi	f__unclassified_k__Fungi	g__unclassified_k__Fungi
p__unclassified_k__Fungi	c__unclassified_k__Fungi	o__unclassified_k__Fungi	f__unclassified_k__Fungi	g__unclassified_k__Fungi
p__Ascomycota	c__Eurotiomycetes	o__Eurotiales	f__Aspergillaceae	g__Penicillium
p__Ascomycota	c__Leotiomycetes	o__Helotiales	f__unclassified_o__Helotiales	g__unclassified_o__Helotiales
p__Ascomycota	c__Sordariomycetes	o__Sordariales	f__Sordariales_fam_Incertae_sedis	g__Rhexodenticula
p__Basidiomycota	c__Agaricomycetes	o__Atheliales	f__Tylosporaceae	g__Amphinema
p__Ascomycota	c__Dothideomycetes	o__Pleosporales	f__Pleosporaceae	g__Alternaria
p__Ascomycota	c__Sordariomycetes	o__Hypocreales	f__Bionectriaceae	g__Clonostachys
p__Ascomycota	c__Sordariomycetes	o__Hypocreales	f__Hypocreaceae	g__Cladobotryum
p__Basidiomycota	c__Agaricomycetes	o__Polyporales	f__Phanerochaetaceae	g__Phlebiopsis
p__Ascomycota	c__Eurotiomycetes	o__Phaeomoniellales	f__Phaeomoniellaceae	g__Aequabiliella
p__Ascomycota	c__Eurotiomycetes	o__Eurotiales	f__Eurotiales_fam_Incertae_sedis	g__Eurotiales_gen_Incertae_sedis
p__Basidiomycota	c__Geminibasidiomycetes	o__Geminibasidiales	f__unclassified_o__Geminibasidiales	g__unclassified_o__Geminibasidiales
p__Ascomycota	c__unclassified_p__Ascomycota	o__unclassified_p__Ascomycota	f__unclassified_p__Ascomycota	g__unclassified_p__Ascomycota
p__Fungi_phy_Incertae_sedis	c__Fungi_cls_Incertae_sedis	o__Fungi_ord_Incertae_sedis	f__Fungi_fam_Incertae_sedis	g__Fungi_gen_Incertae_sedis
p__Basidiomycota	c__Tremellomycetes	o__Tremellales	f__Bulleribasidiaceae	g__Derxomyces
p__unclassified_k__Fungi	c__unclassified_k__Fungi	o__unclassified_k__Fungi	f__unclassified_k__Fungi	g__unclassified_k__Fungi
p__Ascomycota	c__Eurotiomycetes	o__Eurotiales	f__Aspergillaceae	g__Talaromyces
p__Basidiomycota	c__Tremellomycetes	o__Tremellales	f__Trimorphomycetaceae	g__Saitozyma
p__unclassified_k__Fungi	c__unclassified_k__Fungi	o__unclassified_k__Fungi	f__unclassified_k__Fungi	g__unclassified_k__Fungi
p__Basidiomycota	c__Agaricomycetes	o__Polyporales	f__Podoscyphaceae	g__Hypochnicium
p__Ascomycota	c__Dothideomycetes	o__Pleosporales	f__Didymosphaeriaceae	g__Paraphaeosphaeria
p__Ascomycota	c__Dothideomycetes	o__Myriangiales	f__Elsinoaceae	g__Elsinoaceae_gen_Incertae_sedis
p__Basidiomycota	c__Tremellomycetes	o__unclassified_c__Tremellomycetes	f__unclassified_c__Tremellomycetes	g__unclassified_c__Tremellomycetes
p__Ascomycota	c__Sordariomycetes	o__Phomatosporales	f__Phomatosporaceae	g__Phomatospora
p__Ascomycota	c__Eurotiomycetes	o__Eurotiales	f__Aspergillaceae	g__Talaromyces
p__Basidiomycota	c__Agaricomycetes	o__Geastrales	f__Geastrales_fam_Incertae_sedis	g__Geastrales_gen_Incertae_sedis
p__Ascomycota	c__Sordariomycetes	o__Hypocreales	f__Cordycipitaceae	g__Beauveria
p__Ascomycota	c__Arthoniomycetes	o__Lichenostigmatales	f__Phaeococcomycetaceae	g__Phaeococcomyces
p__Rozellomycota	c__Rozellomycota_cls_Incertae_sedis	o__Rozellomycota_ord_Incertae_sedis	f__Rozellomycota_fam_Incertae_sedis	g__Rozellomycota_gen_Incertae_sedis
p__Basidiomycota	c__Agaricomycetes	o__unclassified_c__Agaricomycetes	f__unclassified_c__Agaricomycetes	g__unclassified_c__Agaricomycetes
p__Basidiomycota	c__Tremellomycetes	o__Tremellales	f__Phaeotremellaceae	g__Phaeotremella
p__Ascomycota	c__Eurotiomycetes	o__Chaetothyriales	f__Herpotrichiellaceae	g__Capronia
p__unclassified_k__Fungi	c__unclassified_k__Fungi	o__unclassified_k__Fungi	f__unclassified_k__Fungi	g__unclassified_k__Fungi
p__unclassified_k__Fungi	c__unclassified_k__Fungi	o__unclassified_k__Fungi	f__unclassified_k__Fungi	g__unclassified_k__Fungi
p__Mortierellomycota	c__Mortierellomycetes	o__Mortierellales	f__Mortierellaceae	g__Haplosporangium
p__Ascomycota	c__Eurotiomycetes	o__Chaetothyriales	f__Herpotrichiellaceae	g__Capronia
p__unclassified_k__Fungi	c__unclassified_k__Fungi	o__unclassified_k__Fungi	f__unclassified_k__Fungi	g__unclassified_k__Fungi
p__unclassified_k__Fungi	c__unclassified_k__Fungi	o__unclassified_k__Fungi	f__unclassified_k__Fungi	g__unclassified_k__Fungi
p__unclassified_k__Fungi	c__unclassified_k__Fungi	o__unclassified_k__Fungi	f__unclassified_k__Fungi	g__unclassified_k__Fungi
p__unclassified_k__Fungi	c__unclassified_k__Fungi	o__unclassified_k__Fungi	f__unclassified_k__Fungi	g__unclassified_k__Fungi
p__unclassified_k__Fungi	c__unclassified_k__Fungi	o__unclassified_k__Fungi	f__unclassified_k__Fungi	g__unclassified_k__Fungi
p__unclassified_k__Fungi	c__unclassified_k__Fungi	o__unclassified_k__Fungi	f__unclassified_k__Fungi	g__unclassified_k__Fungi
p__Ascomycota	c__Dothideomycetes	o__Venturiales	f__Sympoventuriaceae	g__Melnikomyces
p__Ascomycota	c__Taphrinomycetes	o__Taphrinales	f__Taphrinaceae	g__Taphrina
p__Ascomycota	c__Sordariomycetes	o__Hypocreales	f__Clavicipitaceae	g__Keithomyces
p__Basidiomycota	c__Tremellomycetes	o__Tremellales	f__Bulleraceae	g__Genolevuria
p__unclassified_k__Fungi	c__unclassified_k__Fungi	o__unclassified_k__Fungi	f__unclassified_k__Fungi	g__unclassified_k__Fungi
p__Ascomycota	c__Dothideomycetes	o__Mycosphaerellales	f__Teratosphaeriaceae	g__unclassified_f__Teratosphaeriaceae
p__unclassified_k__Fungi	c__unclassified_k__Fungi	o__unclassified_k__Fungi	f__unclassified_k__Fungi	g__unclassified_k__Fungi
p__unclassified_k__Fungi	c__unclassified_k__Fungi	o__unclassified_k__Fungi	f__unclassified_k__Fungi	g__unclassified_k__Fungi
p__unclassified_k__Fungi	c__unclassified_k__Fungi	o__unclassified_k__Fungi	f__unclassified_k__Fungi	g__unclassified_k__Fungi
p__Ascomycota	c__Sordariomycetes	o__unclassified_c__Sordariomycetes	f__unclassified_c__Sordariomycetes	g__unclassified_c__Sordariomycetes
p__unclassified_k__Fungi	c__unclassified_k__Fungi	o__unclassified_k__Fungi	f__unclassified_k__Fungi	g__unclassified_k__Fungi
p__unclassified_k__Fungi	c__unclassified_k__Fungi	o__unclassified_k__Fungi	f__unclassified_k__Fungi	g__unclassified_k__Fungi
p__unclassified_k__Fungi	c__unclassified_k__Fungi	o__unclassified_k__Fungi	f__unclassified_k__Fungi	g__unclassified_k__Fungi
p__unclassified_k__Fungi	c__unclassified_k__Fungi	o__unclassified_k__Fungi	f__unclassified_k__Fungi	g__unclassified_k__Fungi
p__unclassified_k__Fungi	c__unclassified_k__Fungi	o__unclassified_k__Fungi	f__unclassified_k__Fungi	g__unclassified_k__Fungi
p__Ascomycota	c__Dothideomycetes	o__Pleosporales	f__Didymosphaeriaceae	g__Paraconiothyrium
p__unclassified_k__Fungi	c__unclassified_k__Fungi	o__unclassified_k__Fungi	f__unclassified_k__Fungi	g__unclassified_k__Fungi
p__Basidiomycota	c__Agaricomycetes	o__Agaricales	f__unclassified_o__Agaricales	g__unclassified_o__Agaricales
p__unclassified_k__Fungi	c__unclassified_k__Fungi	o__unclassified_k__Fungi	f__unclassified_k__Fungi	g__unclassified_k__Fungi
p__unclassified_k__Fungi	c__unclassified_k__Fungi	o__unclassified_k__Fungi	f__unclassified_k__Fungi	g__unclassified_k__Fungi
p__Ascomycota	c__Dothideomycetes	o__unclassified_c__Dothideomycetes	f__unclassified_c__Dothideomycetes	g__unclassified_c__Dothideomycetes
p__unclassified_k__Fungi	c__unclassified_k__Fungi	o__unclassified_k__Fungi	f__unclassified_k__Fungi	g__unclassified_k__Fungi
p__unclassified_k__Fungi	c__unclassified_k__Fungi	o__unclassified_k__Fungi	f__unclassified_k__Fungi	g__unclassified_k__Fungi
p__Ascomycota	c__Sordariomycetes	o__Hypocreales	f__Nectriaceae	g__Fusicolla
p__Mortierellomycota	c__Mortierellomycetes	o__Mortierellales	f__Mortierellaceae	g__Mortierella
p__Basidiomycota	c__Microbotryomycetes	o__Microbotryomycetes_ord_Incertae_sedis	f__Colacogloeaceae	g__Colacogloea
p__unclassified_k__Fungi	c__unclassified_k__Fungi	o__unclassified_k__Fungi	f__unclassified_k__Fungi	g__unclassified_k__Fungi
p__Ascomycota	c__Sordariomycetes	o__Microascales	f__Microascaceae	g__Pseudallescheria
p__Ascomycota	c__Dothideomycetes	o__Dothideomycetes_ord_Incertae_sedis	f__Dothideomycetes_fam_Incertae_sedis	g__Dothideomycetes_gen_Incertae_sedis
p__Basidiomycota	c__Agaricomycetes	o__unclassified_c__Agaricomycetes	f__unclassified_c__Agaricomycetes	g__unclassified_c__Agaricomycetes
p__Fungi_phy_Incertae_sedis	c__Fungi_cls_Incertae_sedis	o__Fungi_ord_Incertae_sedis	f__Fungi_fam_Incertae_sedis	g__Fungi_gen_Incertae_sedis
p__unclassified_k__Fungi	c__unclassified_k__Fungi	o__unclassified_k__Fungi	f__unclassified_k__Fungi	g__unclassified_k__Fungi
p__Ascomycota	c__Eurotiomycetes	o__Chaetothyriales	f__Trichomeriaceae	g__Trichomerium
p__Basidiomycota	c__Agaricomycetes	o__Agaricales	f__Entolomataceae	g__Entoloma
p__unclassified_k__Fungi	c__unclassified_k__Fungi	o__unclassified_k__Fungi	f__unclassified_k__Fungi	g__unclassified_k__Fungi
p__Chytridiomycota	c__unclassified_p__Chytridiomycota	o__unclassified_p__Chytridiomycota	f__unclassified_p__Chytridiomycota	g__unclassified_p__Chytridiomycota
p__Ascomycota	c__Sordariomycetes	o__Hypocreales	f__Nectriaceae	g__Ilyonectria
p__Basidiomycota	c__Agaricomycetes	o__unclassified_c__Agaricomycetes	f__unclassified_c__Agaricomycetes	g__unclassified_c__Agaricomycetes
p__unclassified_k__Fungi	c__unclassified_k__Fungi	o__unclassified_k__Fungi	f__unclassified_k__Fungi	g__unclassified_k__Fungi
p__Ascomycota	c__unclassified_p__Ascomycota	o__unclassified_p__Ascomycota	f__unclassified_p__Ascomycota	g__unclassified_p__Ascomycota
p__unclassified_k__Fungi	c__unclassified_k__Fungi	o__unclassified_k__Fungi	f__unclassified_k__Fungi	g__unclassified_k__Fungi
p__unclassified_k__Fungi	c__unclassified_k__Fungi	o__unclassified_k__Fungi	f__unclassified_k__Fungi	g__unclassified_k__Fungi
p__unclassified_k__Fungi	c__unclassified_k__Fungi	o__unclassified_k__Fungi	f__unclassified_k__Fungi	g__unclassified_k__Fungi
p__unclassified_k__Fungi	c__unclassified_k__Fungi	o__unclassified_k__Fungi	f__unclassified_k__Fungi	g__unclassified_k__Fungi
p__unclassified_k__Fungi	c__unclassified_k__Fungi	o__unclassified_k__Fungi	f__unclassified_k__Fungi	g__unclassified_k__Fungi
p__unclassified_k__Fungi	c__unclassified_k__Fungi	o__unclassified_k__Fungi	f__unclassified_k__Fungi	g__unclassified_k__Fungi
p__Ascomycota	c__unclassified_p__Ascomycota	o__unclassified_p__Ascomycota	f__unclassified_p__Ascomycota	g__unclassified_p__Ascomycota
p__unclassified_k__Fungi	c__unclassified_k__Fungi	o__unclassified_k__Fungi	f__unclassified_k__Fungi	g__unclassified_k__Fungi
p__unclassified_k__Fungi	c__unclassified_k__Fungi	o__unclassified_k__Fungi	f__unclassified_k__Fungi	g__unclassified_k__Fungi
p__Basidiomycota	c__Agaricomycetes	o__Boletales	f__Rhizopogonaceae	g__Rhizopogon
p__unclassified_k__Fungi	c__unclassified_k__Fungi	o__unclassified_k__Fungi	f__unclassified_k__Fungi	g__unclassified_k__Fungi
p__Ascomycota	c__Sordariomycetes	o__Hypocreales	f__unclassified_o__Hypocreales	g__unclassified_o__Hypocreales
p__Ascomycota	c__Dothideomycetes	o__Mycosphaerellales	f__unclassified_o__Mycosphaerellales	g__unclassified_o__Mycosphaerellales
p__Basidiomycota	c__Exobasidiomycetes	o__Exobasidiales	f__Cryptobasidiaceae	g__Acaromyces
p__Basidiomycota	c__Agaricomycetes	o__Auriculariales	f__Exidiaceae	g__Eichleriella
p__Ascomycota	c__unclassified_p__Ascomycota	o__unclassified_p__Ascomycota	f__unclassified_p__Ascomycota	g__unclassified_p__Ascomycota
p__Basidiomycota	c__Agaricomycetes	o__Agaricomycetes_ord_Incertae_sedis	f__Agaricomycetes_fam_Incertae_sedis	g__Dendrosporomyces
p__unclassified_k__Fungi	c__unclassified_k__Fungi	o__unclassified_k__Fungi	f__unclassified_k__Fungi	g__unclassified_k__Fungi
p__unclassified_k__Fungi	c__unclassified_k__Fungi	o__unclassified_k__Fungi	f__unclassified_k__Fungi	g__unclassified_k__Fungi
p__Basidiomycota	c__Agaricomycetes	o__Polyporales	f__Hyphodermataceae	g__Hyphoderma
p__Ascomycota	c__Leotiomycetes	o__Helotiales	f__Sclerotiniaceae	g__Botrytis
p__Ascomycota	c__Leotiomycetes	o__Lauriomycetales	f__Lauriomycetaceae	g__Lauriomyces
p__Basidiomycota	c__Agaricomycetes	o__Cantharellales	f__Ceratobasidiaceae	g__Ceratobasidiaceae_gen_Incertae_sedis
p__Ascomycota	c__Dothideomycetes	o__Pleosporales	f__Phaeosphaeriaceae	g__Phaeosphaeria
p__Ascomycota	c__Sordariomycetes	o__Hypocreales	f__Clavicipitaceae	g__Metarhizium
p__Basidiomycota	c__Agaricomycetes	o__Agaricales	f__Entolomataceae	g__Entoloma
p__Basidiomycota	c__Agaricomycetes	o__Trechisporales	f__Hydnodontaceae	g__Subulicystidium
p__Glomeromycota	c__unclassified_p__Glomeromycota	o__unclassified_p__Glomeromycota	f__unclassified_p__Glomeromycota	g__unclassified_p__Glomeromycota
p__Basidiomycota	c__Agaricomycetes	o__Russulales	f__Russulaceae	g__Russula
p__unclassified_k__Fungi	c__unclassified_k__Fungi	o__unclassified_k__Fungi	f__unclassified_k__Fungi	g__unclassified_k__Fungi
p__unclassified_k__Fungi	c__unclassified_k__Fungi	o__unclassified_k__Fungi	f__unclassified_k__Fungi	g__unclassified_k__Fungi
p__unclassified_k__Fungi	c__unclassified_k__Fungi	o__unclassified_k__Fungi	f__unclassified_k__Fungi	g__unclassified_k__Fungi
p__unclassified_k__Fungi	c__unclassified_k__Fungi	o__unclassified_k__Fungi	f__unclassified_k__Fungi	g__unclassified_k__Fungi
p__unclassified_k__Fungi	c__unclassified_k__Fungi	o__unclassified_k__Fungi	f__unclassified_k__Fungi	g__unclassified_k__Fungi
p__unclassified_k__Fungi	c__unclassified_k__Fungi	o__unclassified_k__Fungi	f__unclassified_k__Fungi	g__unclassified_k__Fungi
p__unclassified_k__Fungi	c__unclassified_k__Fungi	o__unclassified_k__Fungi	f__unclassified_k__Fungi	g__unclassified_k__Fungi
p__unclassified_k__Fungi	c__unclassified_k__Fungi	o__unclassified_k__Fungi	f__unclassified_k__Fungi	g__unclassified_k__Fungi
p__unclassified_k__Fungi	c__unclassified_k__Fungi	o__unclassified_k__Fungi	f__unclassified_k__Fungi	g__unclassified_k__Fungi
p__unclassified_k__Fungi	c__unclassified_k__Fungi	o__unclassified_k__Fungi	f__unclassified_k__Fungi	g__unclassified_k__Fungi
p__Ascomycota	c__Leotiomycetes	o__Helotiales	f__Dermateaceae	g__unclassified_f__Dermateaceae
p__Basidiomycota	c__Microbotryomycetes	o__Microbotryomycetes_ord_Incertae_sedis	f__Colacogloeaceae	g__Colacogloea
p__unclassified_k__Fungi	c__unclassified_k__Fungi	o__unclassified_k__Fungi	f__unclassified_k__Fungi	g__unclassified_k__Fungi
p__unclassified_k__Fungi	c__unclassified_k__Fungi	o__unclassified_k__Fungi	f__unclassified_k__Fungi	g__unclassified_k__Fungi
p__Ascomycota	c__Leotiomycetes	o__Helotiales	f__unclassified_o__Helotiales	g__unclassified_o__Helotiales
p__Ascomycota	c__Dothideomycetes	o__Mycosphaerellales	f__Teratosphaeriaceae	g__unclassified_f__Teratosphaeriaceae
p__Ascomycota	c__Leotiomycetes	o__Helotiales	f__unclassified_o__Helotiales	g__unclassified_o__Helotiales
p__Ascomycota	c__Dothideomycetes	o__Capnodiales	f__unclassified_o__Capnodiales	g__unclassified_o__Capnodiales
p__Ascomycota	c__Sordariomycetes	o__Trichosphaeriales	f__Trichosphaeriaceae	g__Nigrospora
p__Ascomycota	c__Dothideomycetes	o__Mycosphaerellales	f__Teratosphaeriaceae	g__unclassified_f__Teratosphaeriaceae
p__Ascomycota	c__Sordariomycetes	o__Amphisphaeriales	f__Discosiaceae	g__Discosia
p__Basidiomycota	c__Tremellomycetes	o__unclassified_c__Tremellomycetes	f__unclassified_c__Tremellomycetes	g__unclassified_c__Tremellomycetes
p__unclassified_k__Fungi	c__unclassified_k__Fungi	o__unclassified_k__Fungi	f__unclassified_k__Fungi	g__unclassified_k__Fungi
p__unclassified_k__Fungi	c__unclassified_k__Fungi	o__unclassified_k__Fungi	f__unclassified_k__Fungi	g__unclassified_k__Fungi
p__Ascomycota	c__unclassified_p__Ascomycota	o__unclassified_p__Ascomycota	f__unclassified_p__Ascomycota	g__unclassified_p__Ascomycota
p__unclassified_k__Fungi	c__unclassified_k__Fungi	o__unclassified_k__Fungi	f__unclassified_k__Fungi	g__unclassified_k__Fungi
p__Ascomycota	c__Dothideomycetes	o__Mycosphaerellales	f__Teratosphaeriaceae	g__unclassified_f__Teratosphaeriaceae
p__Ascomycota	c__Saccharomycetes	o__Saccharomycetales	f__Saccharomycetaceae	g__Kazachstania
p__Ascomycota	c__Sordariomycetes	o__Hypocreales	f__Cordycipitaceae	g__Lecanicillium
p__Ascomycota	c__Eurotiomycetes	o__unclassified_c__Eurotiomycetes	f__unclassified_c__Eurotiomycetes	g__unclassified_c__Eurotiomycetes
p__Rozellomycota	c__Rozellomycota_cls_Incertae_sedis	o__Rozellomycota_ord_Incertae_sedis	f__Rozellomycota_fam_Incertae_sedis	g__Rozellomycota_gen_Incertae_sedis
p__Basidiomycota	c__Pucciniomycetes	o__Platygloeales	f__Platygloeales_fam_Incertae_sedis	g__Platygloeales_gen_Incertae_sedis
p__Ascomycota	c__Dothideomycetes	o__Botryosphaeriales	f__Botryosphaeriaceae	g__unclassified_f__Botryosphaeriaceae
p__unclassified_k__Fungi	c__unclassified_k__Fungi	o__unclassified_k__Fungi	f__unclassified_k__Fungi	g__unclassified_k__Fungi
p__Ascomycota	c__Sordariomycetes	o__Hypocreales	f__Niessliaceae	g__Niesslia
p__Basidiomycota	c__Spiculogloeomycetes	o__Spiculogloeales	f__Spiculogloeales_fam_Incertae_sedis	g__Meniscomyces
p__Ascomycota	c__Leotiomycetes	o__Helotiales	f__Ascocorticiaceae	g__Ascocorticium
p__Basidiomycota	c__Dacrymycetes	o__Dacrymycetales	f__Cerinomycetaceae	g__Cerinomyces
p__Ascomycota	c__Dothideomycetes	o__Mycosphaerellales	f__unclassified_o__Mycosphaerellales	g__unclassified_o__Mycosphaerellales
p__Ascomycota	c__Sordariomycetes	o__Phyllachorales	f__Telimenaceae	g__Telimena
p__Basidiomycota	c__Agaricomycetes	o__Agaricales	f__unclassified_o__Agaricales	g__unclassified_o__Agaricales
p__Basidiomycota	c__Tremellomycetes	o__Trichosporonales	f__Trichosporonaceae	g__Cutaneotrichosporon
p__Ascomycota	c__Eurotiomycetes	o__Chaetothyriales	f__Herpotrichiellaceae	g__Capronia
p__Monoblepharomycota	c__Monoblepharomycota_cls_Incertae_sedis	o__Monoblepharomycota_ord_Incertae_sedis	f__Monoblepharomycota_fam_Incertae_sedis	g__Monoblepharomycota_gen_Incertae_sedis
p__Ascomycota	c__Leotiomycetes	o__Helotiales	f__Myxotrichaceae	g__Oidiodendron
p__unclassified_k__Fungi	c__unclassified_k__Fungi	o__unclassified_k__Fungi	f__unclassified_k__Fungi	g__unclassified_k__Fungi
p__Ascomycota	c__Sordariomycetes	o__Xylariales	f__Apiosporaceae	g__Apiospora
p__unclassified_k__Fungi	c__unclassified_k__Fungi	o__unclassified_k__Fungi	f__unclassified_k__Fungi	g__unclassified_k__Fungi
p__unclassified_k__Fungi	c__unclassified_k__Fungi	o__unclassified_k__Fungi	f__unclassified_k__Fungi	g__unclassified_k__Fungi
p__unclassified_k__Fungi	c__unclassified_k__Fungi	o__unclassified_k__Fungi	f__unclassified_k__Fungi	g__unclassified_k__Fungi
p__unclassified_k__Fungi	c__unclassified_k__Fungi	o__unclassified_k__Fungi	f__unclassified_k__Fungi	g__unclassified_k__Fungi
p__unclassified_k__Fungi	c__unclassified_k__Fungi	o__unclassified_k__Fungi	f__unclassified_k__Fungi	g__unclassified_k__Fungi
p__Rozellomycota	c__Rozellomycota_cls_Incertae_sedis	o__Rozellomycota_ord_Incertae_sedis	f__Rozellomycota_fam_Incertae_sedis	g__Rozellomycota_gen_Incertae_sedis
p__Ascomycota	c__Eurotiomycetes	o__Chaetothyriales	f__unclassified_o__Chaetothyriales	g__unclassified_o__Chaetothyriales
p__Ascomycota	c__Eurotiomycetes	o__Chaetothyriales	f__Strelitzianaceae	g__Strelitziana
p__unclassified_k__Fungi	c__unclassified_k__Fungi	o__unclassified_k__Fungi	f__unclassified_k__Fungi	g__unclassified_k__Fungi
p__Basidiomycota	c__unclassified_p__Basidiomycota	o__unclassified_p__Basidiomycota	f__unclassified_p__Basidiomycota	g__unclassified_p__Basidiomycota
p__Ascomycota	c__Dothideomycetes	o__Pleosporales	f__Lophiostomataceae	g__Neovaginatispora
p__Ascomycota	c__Sordariomycetes	o__Hypocreales	f__Hypocreales_fam_Incertae_sedis	g__Trichothecium
p__Basidiomycota	c__unclassified_p__Basidiomycota	o__unclassified_p__Basidiomycota	f__unclassified_p__Basidiomycota	g__unclassified_p__Basidiomycota
p__unclassified_k__Fungi	c__unclassified_k__Fungi	o__unclassified_k__Fungi	f__unclassified_k__Fungi	g__unclassified_k__Fungi
p__Ascomycota	c__Dothideomycetes	o__Pleosporales	f__Lophiostomataceae	g__Neovaginatispora
p__unclassified_k__Fungi	c__unclassified_k__Fungi	o__unclassified_k__Fungi	f__unclassified_k__Fungi	g__unclassified_k__Fungi
p__Ascomycota	c__Dothideomycetes	o__Pleosporales	f__Pleosporaceae	g__Curvularia
p__Fungi_phy_Incertae_sedis	c__Fungi_cls_Incertae_sedis	o__Fungi_ord_Incertae_sedis	f__Fungi_fam_Incertae_sedis	g__Fungi_gen_Incertae_sedis
p__Ascomycota	c__Dothideomycetes	o__Capnodiales	f__Cladosporiaceae	g__Cladosporium
p__Ascomycota	c__Dothideomycetes	o__Pleosporales	f__Pleosporales_fam_Incertae_sedis	g__Polyschema
p__Ascomycota	c__Dothideomycetes	o__unclassified_c__Dothideomycetes	f__unclassified_c__Dothideomycetes	g__unclassified_c__Dothideomycetes
p__Ascomycota	c__Eurotiomycetes	o__Eurotiales	f__Aspergillaceae	g__Aspergillus
p__Ascomycota	c__Eurotiomycetes	o__Eurotiales	f__Aspergillaceae	g__Penicillium
p__Ascomycota	c__Eurotiomycetes	o__Chaetothyriales	f__Chaetothyriales_fam_Incertae_sedis	g__Neophaeococcomyces
p__unclassified_k__Fungi	c__unclassified_k__Fungi	o__unclassified_k__Fungi	f__unclassified_k__Fungi	g__unclassified_k__Fungi
p__unclassified_k__Fungi	c__unclassified_k__Fungi	o__unclassified_k__Fungi	f__unclassified_k__Fungi	g__unclassified_k__Fungi
p__unclassified_k__Fungi	c__unclassified_k__Fungi	o__unclassified_k__Fungi	f__unclassified_k__Fungi	g__unclassified_k__Fungi
p__unclassified_k__Fungi	c__unclassified_k__Fungi	o__unclassified_k__Fungi	f__unclassified_k__Fungi	g__unclassified_k__Fungi
p__unclassified_k__Fungi	c__unclassified_k__Fungi	o__unclassified_k__Fungi	f__unclassified_k__Fungi	g__unclassified_k__Fungi
p__unclassified_k__Fungi	c__unclassified_k__Fungi	o__unclassified_k__Fungi	f__unclassified_k__Fungi	g__unclassified_k__Fungi
p__Ascomycota	c__Dothideomycetes	o__Pleosporales	f__unclassified_o__Pleosporales	g__unclassified_o__Pleosporales
p__Ascomycota	c__unclassified_p__Ascomycota	o__unclassified_p__Ascomycota	f__unclassified_p__Ascomycota	g__unclassified_p__Ascomycota
p__Kickxellomycota	c__GS19	o__GS19_ord_Incertae_sedis	f__GS19_ord_Incertae_sedis_fam_Incertae_sedis	g__GS19_ord_Incertae_sedis_gen_Incertae_sedis
p__Basidiomycota	c__unclassified_p__Basidiomycota	o__unclassified_p__Basidiomycota	f__unclassified_p__Basidiomycota	g__unclassified_p__Basidiomycota
p__Ascomycota	c__Leotiomycetes	o__Helotiales	f__Pleuroascaceae	g__unclassified_f__Pleuroascaceae
p__Chytridiomycota	c__unclassified_p__Chytridiomycota	o__unclassified_p__Chytridiomycota	f__unclassified_p__Chytridiomycota	g__unclassified_p__Chytridiomycota
p__Ascomycota	c__Eurotiomycetes	o__Eurotiales	f__unclassified_o__Eurotiales	g__unclassified_o__Eurotiales
p__Ascomycota	c__Dothideomycetes	o__Dothideomycetes_ord_Incertae_sedis	f__Dothideomycetes_fam_Incertae_sedis	g__Dothideomycetes_gen_Incertae_sedis
p__Ascomycota	c__Eurotiomycetes	o__Eurotiales	f__Aspergillaceae	g__Penicillium
p__unclassified_k__Fungi	c__unclassified_k__Fungi	o__unclassified_k__Fungi	f__unclassified_k__Fungi	g__unclassified_k__Fungi
p__unclassified_k__Fungi	c__unclassified_k__Fungi	o__unclassified_k__Fungi	f__unclassified_k__Fungi	g__unclassified_k__Fungi
p__Glomeromycota	c__Glomeromycota_cls_Incertae_sedis	o__Glomeromycota_ord_Incertae_sedis	f__Glomeromycota_fam_Incertae_sedis	g__Glomeromycota_gen_Incertae_sedis
p__unclassified_k__Fungi	c__unclassified_k__Fungi	o__unclassified_k__Fungi	f__unclassified_k__Fungi	g__unclassified_k__Fungi
p__unclassified_k__Fungi	c__unclassified_k__Fungi	o__unclassified_k__Fungi	f__unclassified_k__Fungi	g__unclassified_k__Fungi
p__Ascomycota	c__Dothideomycetes	o__Mycosphaerellales	f__Teratosphaeriaceae	g__Catenulostroma
p__Ascomycota	c__Eurotiomycetes	o__Eurotiales	f__Aspergillaceae	g__Phialomyces
p__unclassified_k__Fungi	c__unclassified_k__Fungi	o__unclassified_k__Fungi	f__unclassified_k__Fungi	g__unclassified_k__Fungi
p__Ascomycota	c__unclassified_p__Ascomycota	o__unclassified_p__Ascomycota	f__unclassified_p__Ascomycota	g__unclassified_p__Ascomycota
p__Basidiomycota	c__Agaricomycetes	o__unclassified_c__Agaricomycetes	f__unclassified_c__Agaricomycetes	g__unclassified_c__Agaricomycetes
p__Ascomycota	c__Leotiomycetes	o__Helotiales	f__Helotiaceae	g__Meliniomyces
p__unclassified_k__Fungi	c__unclassified_k__Fungi	o__unclassified_k__Fungi	f__unclassified_k__Fungi	g__unclassified_k__Fungi
p__unclassified_k__Fungi	c__unclassified_k__Fungi	o__unclassified_k__Fungi	f__unclassified_k__Fungi	g__unclassified_k__Fungi
p__unclassified_k__Fungi	c__unclassified_k__Fungi	o__unclassified_k__Fungi	f__unclassified_k__Fungi	g__unclassified_k__Fungi
p__unclassified_k__Fungi	c__unclassified_k__Fungi	o__unclassified_k__Fungi	f__unclassified_k__Fungi	g__unclassified_k__Fungi
p__unclassified_k__Fungi	c__unclassified_k__Fungi	o__unclassified_k__Fungi	f__unclassified_k__Fungi	g__unclassified_k__Fungi
p__unclassified_k__Fungi	c__unclassified_k__Fungi	o__unclassified_k__Fungi	f__unclassified_k__Fungi	g__unclassified_k__Fungi
p__unclassified_k__Fungi	c__unclassified_k__Fungi	o__unclassified_k__Fungi	f__unclassified_k__Fungi	g__unclassified_k__Fungi
p__unclassified_k__Fungi	c__unclassified_k__Fungi	o__unclassified_k__Fungi	f__unclassified_k__Fungi	g__unclassified_k__Fungi
p__Fungi_phy_Incertae_sedis	c__Fungi_cls_Incertae_sedis	o__Fungi_ord_Incertae_sedis	f__Fungi_fam_Incertae_sedis	g__Fungi_gen_Incertae_sedis
p__Ascomycota	c__Sordariomycetes	o__Hypocreales	f__unclassified_o__Hypocreales	g__unclassified_o__Hypocreales
p__Basidiomycota	c__Agaricomycetes	o__Agaricales	f__Hydnangiaceae	g__Laccaria
p__Basidiomycota	c__Agaricomycetes	o__unclassified_c__Agaricomycetes	f__unclassified_c__Agaricomycetes	g__unclassified_c__Agaricomycetes
p__Ascomycota	c__Eurotiomycetes	o__Eurotiales	f__Aspergillaceae	g__Aspergillus
p__Ascomycota	c__Sordariomycetes	o__Hypocreales	f__unclassified_o__Hypocreales	g__unclassified_o__Hypocreales
p__Basidiomycota	c__Agaricomycetes	o__Agaricales	f__unclassified_o__Agaricales	g__unclassified_o__Agaricales
p__Ascomycota	c__Pezizomycotina_cls_Incertae_sedis	o__Pezizomycotina_ord_Incertae_sedis	f__Pezizomycotina_fam_Incertae_sedis	g__Paraphaeoisaria
p__Ascomycota	c__Dothideomycetes	o__Pleosporales	f__Periconiaceae	g__Periconia
p__Ascomycota	c__Dothideomycetes	o__Mycosphaerellales	f__Teratosphaeriaceae	g__Catenulostroma
p__Ascomycota	c__unclassified_p__Ascomycota	o__unclassified_p__Ascomycota	f__unclassified_p__Ascomycota	g__unclassified_p__Ascomycota
p__Ascomycota	c__Leotiomycetes	o__Helotiales	f__Myxotrichaceae	g__Myxotrichaceae_gen_Incertae_sedis
p__Ascomycota	c__Dothideomycetes	o__Mycosphaerellales	f__Teratosphaeriaceae	g__Catenulostroma
p__Ascomycota	c__Leotiomycetes	o__Helotiales	f__Hyaloscyphaceae	g__Hyaloscypha
p__unclassified_k__Fungi	c__unclassified_k__Fungi	o__unclassified_k__Fungi	f__unclassified_k__Fungi	g__unclassified_k__Fungi
p__Ascomycota	c__Orbiliomycetes	o__Orbiliales	f__Orbiliaceae	g__unclassified_f__Orbiliaceae
p__Ascomycota	c__Dothideomycetes	o__Mycosphaerellales	f__Teratosphaeriaceae	g__unclassified_f__Teratosphaeriaceae
p__unclassified_k__Fungi	c__unclassified_k__Fungi	o__unclassified_k__Fungi	f__unclassified_k__Fungi	g__unclassified_k__Fungi
p__Ascomycota	c__Orbiliomycetes	o__GS33	f__GS33_fam_Incertae_sedis	g__GS33_gen_Incertae_sedis
p__Ascomycota	c__unclassified_p__Ascomycota	o__unclassified_p__Ascomycota	f__unclassified_p__Ascomycota	g__unclassified_p__Ascomycota
p__Ascomycota	c__Sordariomycetes	o__Microascales	f__Microascaceae	g__Lophotrichus
p__Basidiomycota	c__Agaricomycetes	o__Cantharellales	f__Hydnaceae	g__unclassified_f__Hydnaceae
p__Ascomycota	c__Eurotiomycetes	o__Chaetothyriales	f__Herpotrichiellaceae	g__Herpotrichiellaceae_gen_Incertae_sedis
p__Mucoromycota	c__Endogonomycetes	o__GS22	f__GS22_fam_Incertae_sedis	g__GS22_gen_Incertae_sedis
p__Ascomycota	c__Leotiomycetes	o__Helotiales	f__unclassified_o__Helotiales	g__unclassified_o__Helotiales
p__Ascomycota	c__Sordariomycetes	o__Hypocreales	f__unclassified_o__Hypocreales	g__unclassified_o__Hypocreales
p__Ascomycota	c__Dothideomycetes	o__Mycosphaerellales	f__Mycosphaerellaceae	g__Paramycosphaerella
p__Mucoromycota	c__Umbelopsidomycetes	o__GS23	f__GS23_fam_Incertae_sedis	g__GS23_gen_Incertae_sedis
p__Ascomycota	c__Dothideomycetes	o__Mycosphaerellales	f__Teratosphaeriaceae	g__Catenulostroma
p__Mucoromycota	c__Endogonomycetes	o__GS22	f__GS22_fam_Incertae_sedis	g__GS22_gen_Incertae_sedis
p__Ascomycota	c__Eurotiomycetes	o__Eurotiales	f__Aspergillaceae	g__Aspergillus
p__Basidiomycota	c__unclassified_p__Basidiomycota	o__unclassified_p__Basidiomycota	f__unclassified_p__Basidiomycota	g__unclassified_p__Basidiomycota
p__unclassified_k__Fungi	c__unclassified_k__Fungi	o__unclassified_k__Fungi	f__unclassified_k__Fungi	g__unclassified_k__Fungi
p__unclassified_k__Fungi	c__unclassified_k__Fungi	o__unclassified_k__Fungi	f__unclassified_k__Fungi	g__unclassified_k__Fungi
p__Ascomycota	c__Dothideomycetes	o__Mycosphaerellales	f__unclassified_o__Mycosphaerellales	g__unclassified_o__Mycosphaerellales
p__Ascomycota	c__Eurotiomycetes	o__Chaetothyriales	f__unclassified_o__Chaetothyriales	g__unclassified_o__Chaetothyriales
p__Ascomycota	c__Dothideomycetes	o__unclassified_c__Dothideomycetes	f__unclassified_c__Dothideomycetes	g__unclassified_c__Dothideomycetes
p__Ascomycota	c__Sordariomycetes	o__Xylariales	f__Hypoxylaceae	g__Hypoxylon
p__Basidiomycota	c__Tremellomycetes	o__Tremellales	f__Cuniculitremaceae	g__Kockovaella
p__Mortierellomycota	c__Mortierellomycetes	o__Mortierellales	f__Mortierellaceae	g__Entomortierella
p__Ascomycota	c__Leotiomycetes	o__Helotiales	f__unclassified_o__Helotiales	g__unclassified_o__Helotiales
p__Ascomycota	c__Sordariomycetes	o__Hypocreales	f__Hypocreaceae	g__Trichoderma
p__Ascomycota	c__Eurotiomycetes	o__Eurotiales	f__Aspergillaceae	g__Aspergillus
p__Ascomycota	c__Leotiomycetes	o__Helotiales	f__Myxotrichaceae	g__Oidiodendron
p__Ascomycota	c__Sordariomycetes	o__Hypocreales	f__Ophiocordycipitaceae	g__unclassified_f__Ophiocordycipitaceae
p__Basidiomycota	c__Microbotryomycetes	o__Microbotryomycetes_ord_Incertae_sedis	f__Chrysozymaceae	g__Oberwinklerozyma
p__Basidiomycota	c__Tremellomycetes	o__unclassified_c__Tremellomycetes	f__unclassified_c__Tremellomycetes	g__unclassified_c__Tremellomycetes
p__Ascomycota	c__Sordariomycetes	o__Sordariales	f__unclassified_o__Sordariales	g__unclassified_o__Sordariales
p__unclassified_k__Fungi	c__unclassified_k__Fungi	o__unclassified_k__Fungi	f__unclassified_k__Fungi	g__unclassified_k__Fungi
p__unclassified_k__Fungi	c__unclassified_k__Fungi	o__unclassified_k__Fungi	f__unclassified_k__Fungi	g__unclassified_k__Fungi
p__Fungi_phy_Incertae_sedis	c__Fungi_cls_Incertae_sedis	o__Fungi_ord_Incertae_sedis	f__Fungi_fam_Incertae_sedis	g__Fungi_gen_Incertae_sedis
p__Ascomycota	c__Leotiomycetes	o__unclassified_c__Leotiomycetes	f__unclassified_c__Leotiomycetes	g__unclassified_c__Leotiomycetes
p__Ascomycota	c__Leotiomycetes	o__Helotiales	f__unclassified_o__Helotiales	g__unclassified_o__Helotiales
p__unclassified_k__Fungi	c__unclassified_k__Fungi	o__unclassified_k__Fungi	f__unclassified_k__Fungi	g__unclassified_k__Fungi
p__Basidiomycota	c__Agaricomycetes	o__Trechisporales	f__Hydnodontaceae	g__Trechispora
p__unclassified_k__Fungi	c__unclassified_k__Fungi	o__unclassified_k__Fungi	f__unclassified_k__Fungi	g__unclassified_k__Fungi
p__Ascomycota	c__Sordariomycetes	o__Hypocreales	f__Hypocreaceae	g__Trichoderma
p__unclassified_k__Fungi	c__unclassified_k__Fungi	o__unclassified_k__Fungi	f__unclassified_k__Fungi	g__unclassified_k__Fungi
p__Ascomycota	c__unclassified_p__Ascomycota	o__unclassified_p__Ascomycota	f__unclassified_p__Ascomycota	g__unclassified_p__Ascomycota
p__Basidiomycota	c__unclassified_p__Basidiomycota	o__unclassified_p__Basidiomycota	f__unclassified_p__Basidiomycota	g__unclassified_p__Basidiomycota
p__Ascomycota	c__Dothideomycetes	o__Venturiales	f__Sympoventuriaceae	g__Melnikomyces
p__Ascomycota	c__Leotiomycetes	o__Phacidiales	f__Phacidiaceae	g__Phacidium
p__Ascomycota	c__Eurotiomycetes	o__Chaetothyriales	f__Cyphellophoraceae	g__Cyphellophora
p__Ascomycota	c__Sordariomycetes	o__Hypocreales	f__Nectriaceae	g__Fusarium
p__Ascomycota	c__Saccharomycetes	o__Saccharomycetales	f__Trichomonascaceae	g__Trichomonascaceae_gen_Incertae_sedis
p__unclassified_k__Fungi	c__unclassified_k__Fungi	o__unclassified_k__Fungi	f__unclassified_k__Fungi	g__unclassified_k__Fungi
p__unclassified_k__Fungi	c__unclassified_k__Fungi	o__unclassified_k__Fungi	f__unclassified_k__Fungi	g__unclassified_k__Fungi
p__unclassified_k__Fungi	c__unclassified_k__Fungi	o__unclassified_k__Fungi	f__unclassified_k__Fungi	g__unclassified_k__Fungi
p__unclassified_k__Fungi	c__unclassified_k__Fungi	o__unclassified_k__Fungi	f__unclassified_k__Fungi	g__unclassified_k__Fungi
p__Ascomycota	c__Dothideomycetes	o__Gloniales	f__Gloniaceae	g__Pseudocenococcum
p__Ascomycota	c__Eurotiomycetes	o__Eurotiales	f__Aspergillaceae	g__Talaromyces
p__unclassified_k__Fungi	c__unclassified_k__Fungi	o__unclassified_k__Fungi	f__unclassified_k__Fungi	g__unclassified_k__Fungi
p__Basidiomycota	c__Agaricomycetes	o__Agaricales	f__Entolomataceae	g__unclassified_f__Entolomataceae
p__Ascomycota	c__Leotiomycetes	o__Rhytismatales	f__Rhytismataceae	g__Lophodermium
p__Ascomycota	c__Sordariomycetes	o__Sordariales	f__Chaetomiaceae	g__unclassified_f__Chaetomiaceae
p__unclassified_k__Fungi	c__unclassified_k__Fungi	o__unclassified_k__Fungi	f__unclassified_k__Fungi	g__unclassified_k__Fungi
p__unclassified_k__Fungi	c__unclassified_k__Fungi	o__unclassified_k__Fungi	f__unclassified_k__Fungi	g__unclassified_k__Fungi
p__unclassified_k__Fungi	c__unclassified_k__Fungi	o__unclassified_k__Fungi	f__unclassified_k__Fungi	g__unclassified_k__Fungi
p__unclassified_k__Fungi	c__unclassified_k__Fungi	o__unclassified_k__Fungi	f__unclassified_k__Fungi	g__unclassified_k__Fungi
p__unclassified_k__Fungi	c__unclassified_k__Fungi	o__unclassified_k__Fungi	f__unclassified_k__Fungi	g__unclassified_k__Fungi
p__unclassified_k__Fungi	c__unclassified_k__Fungi	o__unclassified_k__Fungi	f__unclassified_k__Fungi	g__unclassified_k__Fungi
p__Ascomycota	c__Sordariomycetes	o__Hypocreales	f__Ophiocordycipitaceae	g__Hirsutella
p__Ascomycota	c__Sordariomycetes	o__unclassified_c__Sordariomycetes	f__unclassified_c__Sordariomycetes	g__unclassified_c__Sordariomycetes
p__Ascomycota	c__unclassified_p__Ascomycota	o__unclassified_p__Ascomycota	f__unclassified_p__Ascomycota	g__unclassified_p__Ascomycota
p__Ascomycota	c__Sordariomycetes	o__Hypocreales	f__unclassified_o__Hypocreales	g__unclassified_o__Hypocreales
p__Basidiomycota	c__Tremellomycetes	o__Trichosporonales	f__Trichosporonaceae	g__Trichosporon
p__Mucoromycota	c__Umbelopsidomycetes	o__unclassified_c__Umbelopsidomycetes	f__unclassified_c__Umbelopsidomycetes	g__unclassified_c__Umbelopsidomycetes
p__unclassified_k__Fungi	c__unclassified_k__Fungi	o__unclassified_k__Fungi	f__unclassified_k__Fungi	g__unclassified_k__Fungi
p__Basidiomycota	c__Agaricomycetes	o__unclassified_c__Agaricomycetes	f__unclassified_c__Agaricomycetes	g__unclassified_c__Agaricomycetes
p__Ascomycota	c__Pezizomycetes	o__Pezizales	f__Ascodesmidaceae	g__Cephaliophora
p__Ascomycota	c__Dothideomycetes	o__Capnodiales	f__unclassified_o__Capnodiales	g__unclassified_o__Capnodiales
p__Ascomycota	c__Sordariomycetes	o__Hypocreales	f__unclassified_o__Hypocreales	g__unclassified_o__Hypocreales
p__Ascomycota	c__Dothideomycetes	o__Zeloasperisporiales	f__Zeloasperisporiaceae	g__Zeloasperisporium
p__Ascomycota	c__Dothideomycetes	o__Pleosporales	f__Anteagloniaceae	g__Anteaglonium
p__Basidiomycota	c__Agaricomycetes	o__Agaricales	f__Agaricaceae	g__unclassified_f__Agaricaceae
p__Ascomycota	c__Dothideomycetes	o__Pleosporales	f__Nigrogranaceae	g__Nigrograna
p__unclassified_k__Fungi	c__unclassified_k__Fungi	o__unclassified_k__Fungi	f__unclassified_k__Fungi	g__unclassified_k__Fungi
p__Mortierellomycota	c__Mortierellomycetes	o__Mortierellales	f__Mortierellaceae	g__unclassified_f__Mortierellaceae
p__unclassified_k__Fungi	c__unclassified_k__Fungi	o__unclassified_k__Fungi	f__unclassified_k__Fungi	g__unclassified_k__Fungi
p__unclassified_k__Fungi	c__unclassified_k__Fungi	o__unclassified_k__Fungi	f__unclassified_k__Fungi	g__unclassified_k__Fungi
p__unclassified_k__Fungi	c__unclassified_k__Fungi	o__unclassified_k__Fungi	f__unclassified_k__Fungi	g__unclassified_k__Fungi
p__Ascomycota	c__unclassified_p__Ascomycota	o__unclassified_p__Ascomycota	f__unclassified_p__Ascomycota	g__unclassified_p__Ascomycota
p__Ascomycota	c__Sordariomycetes	o__Coniochaetales	f__Coniochaetaceae	g__unclassified_f__Coniochaetaceae
p__Ascomycota	c__Leotiomycetes	o__Rhytismatales	f__Rhytismataceae	g__Hypoderma
p__Ascomycota	c__Dothideomycetes	o__Pleosporales	f__Pleosporaceae	g__Curvularia
p__Ascomycota	c__Eurotiomycetes	o__Chaetothyriales	f__unclassified_o__Chaetothyriales	g__unclassified_o__Chaetothyriales
p__Basidiomycota	c__Agaricomycetes	o__Thelephorales	f__Thelephoraceae	g__unclassified_f__Thelephoraceae
p__Basidiomycota	c__Agaricomycetes	o__Thelephorales	f__Thelephoraceae	g__unclassified_f__Thelephoraceae
p__Mucoromycota	c__Umbelopsidomycetes	o__GS23	f__GS23_fam_Incertae_sedis	g__GS23_gen_Incertae_sedis
p__Ascomycota	c__Leotiomycetes	o__Helotiales	f__Helotiaceae	g__Scytalidium
p__Basidiomycota	c__Agaricomycetes	o__Agaricales	f__Hygrophoraceae	g__Hygrocybe
p__Basidiomycota	c__Agaricomycetes	o__Agaricales	f__Clavariaceae	g__Ramariopsis
p__Ascomycota	c__Leotiomycetes	o__Helotiales	f__Ascocorticiaceae	g__Ascocorticium
p__Basidiomycota	c__Agaricomycetes	o__Agaricales	f__Strophariaceae	g__Pholiota
p__Ascomycota	c__Dothideomycetes	o__unclassified_c__Dothideomycetes	f__unclassified_c__Dothideomycetes	g__unclassified_c__Dothideomycetes
p__Ascomycota	c__Eurotiomycetes	o__Eurotiales	f__Aspergillaceae	g__Penicillium
p__Ascomycota	c__unclassified_p__Ascomycota	o__unclassified_p__Ascomycota	f__unclassified_p__Ascomycota	g__unclassified_p__Ascomycota
p__Basidiomycota	c__Agaricomycetes	o__Agaricales	f__Entolomataceae	g__Entoloma
p__Ascomycota	c__Sordariomycetes	o__unclassified_c__Sordariomycetes	f__unclassified_c__Sordariomycetes	g__unclassified_c__Sordariomycetes
p__Basidiomycota	c__Agaricomycetes	o__Agaricales	f__Tricholomataceae	g__Tricholoma
p__Glomeromycota	c__Glomeromycota_cls_Incertae_sedis	o__Glomeromycota_ord_Incertae_sedis	f__Glomeromycota_fam_Incertae_sedis	g__Glomeromycota_gen_Incertae_sedis
p__Ascomycota	c__Eurotiomycetes	o__Chaetothyriales	f__unclassified_o__Chaetothyriales	g__unclassified_o__Chaetothyriales
p__unclassified_k__Fungi	c__unclassified_k__Fungi	o__unclassified_k__Fungi	f__unclassified_k__Fungi	g__unclassified_k__Fungi
p__Ascomycota	c__Leotiomycetes	o__Helotiales	f__Helotiaceae	g__Meliniomyces
p__Ascomycota	c__Sordariomycetes	o__Hypocreales	f__Clavicipitaceae	g__Keithomyces
p__Ascomycota	c__Leotiomycetes	o__Helotiales	f__unclassified_o__Helotiales	g__unclassified_o__Helotiales
p__unclassified_k__Fungi	c__unclassified_k__Fungi	o__unclassified_k__Fungi	f__unclassified_k__Fungi	g__unclassified_k__Fungi
p__Ascomycota	c__Dothideomycetes	o__Capnodiales	f__unclassified_o__Capnodiales	g__unclassified_o__Capnodiales
p__Basidiomycota	c__Agaricomycetes	o__Agaricales	f__Omphalotaceae	g__Collybiopsis
p__unclassified_k__Fungi	c__unclassified_k__Fungi	o__unclassified_k__Fungi	f__unclassified_k__Fungi	g__unclassified_k__Fungi
p__unclassified_k__Fungi	c__unclassified_k__Fungi	o__unclassified_k__Fungi	f__unclassified_k__Fungi	g__unclassified_k__Fungi
p__unclassified_k__Fungi	c__unclassified_k__Fungi	o__unclassified_k__Fungi	f__unclassified_k__Fungi	g__unclassified_k__Fungi
p__Ascomycota	c__unclassified_p__Ascomycota	o__unclassified_p__Ascomycota	f__unclassified_p__Ascomycota	g__unclassified_p__Ascomycota
p__Ascomycota	c__Dothideomycetes	o__Mycosphaerellales	f__Teratosphaeriaceae	g__Capnobotryella
p__unclassified_k__Fungi	c__unclassified_k__Fungi	o__unclassified_k__Fungi	f__unclassified_k__Fungi	g__unclassified_k__Fungi
p__unclassified_k__Fungi	c__unclassified_k__Fungi	o__unclassified_k__Fungi	f__unclassified_k__Fungi	g__unclassified_k__Fungi
p__unclassified_k__Fungi	c__unclassified_k__Fungi	o__unclassified_k__Fungi	f__unclassified_k__Fungi	g__unclassified_k__Fungi
p__Ascomycota	c__Dothideomycetes	o__unclassified_c__Dothideomycetes	f__unclassified_c__Dothideomycetes	g__unclassified_c__Dothideomycetes
p__unclassified_k__Fungi	c__unclassified_k__Fungi	o__unclassified_k__Fungi	f__unclassified_k__Fungi	g__unclassified_k__Fungi
p__unclassified_k__Fungi	c__unclassified_k__Fungi	o__unclassified_k__Fungi	f__unclassified_k__Fungi	g__unclassified_k__Fungi
p__unclassified_k__Fungi	c__unclassified_k__Fungi	o__unclassified_k__Fungi	f__unclassified_k__Fungi	g__unclassified_k__Fungi
p__Ascomycota	c__Dothideomycetes	o__Mycosphaerellales	f__Teratosphaeriaceae	g__unclassified_f__Teratosphaeriaceae
p__Ascomycota	c__unclassified_p__Ascomycota	o__unclassified_p__Ascomycota	f__unclassified_p__Ascomycota	g__unclassified_p__Ascomycota
p__Ascomycota	c__Dothideomycetes	o__Mycosphaerellales	f__Mycosphaerellaceae	g__Pseudocercospora
p__Basidiomycota	c__unclassified_p__Basidiomycota	o__unclassified_p__Basidiomycota	f__unclassified_p__Basidiomycota	g__unclassified_p__Basidiomycota
p__Basidiomycota	c__Agaricomycetes	o__Polyporales	f__Polyporaceae	g__Perenniporia
p__Ascomycota	c__Eurotiomycetes	o__Chaetothyriales	f__unclassified_o__Chaetothyriales	g__unclassified_o__Chaetothyriales
p__Ascomycota	c__Sordariomycetes	o__Hypocreales	f__Nectriaceae	g__Fusarium
p__unclassified_k__Fungi	c__unclassified_k__Fungi	o__unclassified_k__Fungi	f__unclassified_k__Fungi	g__unclassified_k__Fungi
p__unclassified_k__Fungi	c__unclassified_k__Fungi	o__unclassified_k__Fungi	f__unclassified_k__Fungi	g__unclassified_k__Fungi
p__unclassified_k__Fungi	c__unclassified_k__Fungi	o__unclassified_k__Fungi	f__unclassified_k__Fungi	g__unclassified_k__Fungi
p__unclassified_k__Fungi	c__unclassified_k__Fungi	o__unclassified_k__Fungi	f__unclassified_k__Fungi	g__unclassified_k__Fungi
p__unclassified_k__Fungi	c__unclassified_k__Fungi	o__unclassified_k__Fungi	f__unclassified_k__Fungi	g__unclassified_k__Fungi
p__Ascomycota	c__Sordariomycetes	o__unclassified_c__Sordariomycetes	f__unclassified_c__Sordariomycetes	g__unclassified_c__Sordariomycetes
p__Ascomycota	c__Dothideomycetes	o__Pleosporales	f__Teichosporaceae	g__Teichospora
p__Ascomycota	c__Dothideomycetes	o__Pleosporales	f__Pleosporales_fam_Incertae_sedis	g__Aaosphaeria
p__unclassified_k__Fungi	c__unclassified_k__Fungi	o__unclassified_k__Fungi	f__unclassified_k__Fungi	g__unclassified_k__Fungi
p__Basidiomycota	c__Agaricomycetes	o__Cantharellales	f__Hydnaceae	g__Hydnum
p__Basidiomycota	c__Agaricomycetes	o__Auriculariales	f__Exidiaceae	g__Basidiodendron
p__Ascomycota	c__Dothideomycetes	o__Mycosphaerellales	f__Teratosphaeriaceae	g__unclassified_f__Teratosphaeriaceae
p__Ascomycota	c__Dothideomycetes	o__Mycosphaerellales	f__Teratosphaeriaceae	g__unclassified_f__Teratosphaeriaceae
p__unclassified_k__Fungi	c__unclassified_k__Fungi	o__unclassified_k__Fungi	f__unclassified_k__Fungi	g__unclassified_k__Fungi
p__unclassified_k__Fungi	c__unclassified_k__Fungi	o__unclassified_k__Fungi	f__unclassified_k__Fungi	g__unclassified_k__Fungi
p__Ascomycota	c__Dothideomycetes	o__Mycosphaerellales	f__Teratosphaeriaceae	g__unclassified_f__Teratosphaeriaceae
p__unclassified_k__Fungi	c__unclassified_k__Fungi	o__unclassified_k__Fungi	f__unclassified_k__Fungi	g__unclassified_k__Fungi
p__unclassified_k__Fungi	c__unclassified_k__Fungi	o__unclassified_k__Fungi	f__unclassified_k__Fungi	g__unclassified_k__Fungi
p__unclassified_k__Fungi	c__unclassified_k__Fungi	o__unclassified_k__Fungi	f__unclassified_k__Fungi	g__unclassified_k__Fungi
p__unclassified_k__Fungi	c__unclassified_k__Fungi	o__unclassified_k__Fungi	f__unclassified_k__Fungi	g__unclassified_k__Fungi
p__Ascomycota	c__Sordariomycetes	o__Sporidesmiales	f__Sporidesmiaceae	g__Sporidesmium
p__unclassified_k__Fungi	c__unclassified_k__Fungi	o__unclassified_k__Fungi	f__unclassified_k__Fungi	g__unclassified_k__Fungi
p__unclassified_k__Fungi	c__unclassified_k__Fungi	o__unclassified_k__Fungi	f__unclassified_k__Fungi	g__unclassified_k__Fungi
p__unclassified_k__Fungi	c__unclassified_k__Fungi	o__unclassified_k__Fungi	f__unclassified_k__Fungi	g__unclassified_k__Fungi
p__unclassified_k__Fungi	c__unclassified_k__Fungi	o__unclassified_k__Fungi	f__unclassified_k__Fungi	g__unclassified_k__Fungi
p__unclassified_k__Fungi	c__unclassified_k__Fungi	o__unclassified_k__Fungi	f__unclassified_k__Fungi	g__unclassified_k__Fungi
p__Ascomycota	c__Sordariomycetes	o__Hypocreales	f__Hypocreales_fam_Incertae_sedis	g__Gliocladium
p__Basidiomycota	c__Agaricomycetes	o__Trechisporales	f__Hydnodontaceae	g__Trechispora
p__Basidiomycota	c__Agaricomycetes	o__Agaricales	f__Schizophyllaceae	g__Schizophyllum
p__Ascomycota	c__Sordariomycetes	o__Sporidesmiales	f__Sporidesmiaceae	g__Sporidesmium
p__Basidiomycota	c__Agaricomycetes	o__Trechisporales	f__Hydnodontaceae	g__Trechispora
p__Ascomycota	c__Leotiomycetes	o__Helotiales	f__unclassified_o__Helotiales	g__unclassified_o__Helotiales
p__Basidiomycota	c__unclassified_p__Basidiomycota	o__unclassified_p__Basidiomycota	f__unclassified_p__Basidiomycota	g__unclassified_p__Basidiomycota
p__Basidiomycota	c__Agaricomycetes	o__Agaricales	f__Agaricaceae	g__Leucocoprinus
p__Ascomycota	c__Sordariomycetes	o__unclassified_c__Sordariomycetes	f__unclassified_c__Sordariomycetes	g__unclassified_c__Sordariomycetes
p__Ascomycota	c__Leotiomycetes	o__Helotiales	f__Myxotrichaceae	g__Myxotrichaceae_gen_Incertae_sedis
p__Ascomycota	c__Sordariomycetes	o__Xylariales	f__Xylariaceae	g__Xylaria
p__Basidiomycota	c__Microbotryomycetes	o__Leucosporidiales	f__Leucosporidiales_fam_Incertae_sedis	g__Leucosporidiales_gen_Incertae_sedis
p__Ascomycota	c__Eurotiomycetes	o__Eurotiales	f__Trichocomaceae	g__Trichocomaceae_gen_Incertae_sedis
p__Ascomycota	c__Dothideomycetes	o__Capnodiales	f__Paradevriesiaceae	g__Paradevriesia
p__Basidiomycota	c__Agaricomycetes	o__Thelephorales	f__Thelephoraceae	g__unclassified_f__Thelephoraceae
p__Glomeromycota	c__unclassified_p__Glomeromycota	o__unclassified_p__Glomeromycota	f__unclassified_p__Glomeromycota	g__unclassified_p__Glomeromycota
p__Ascomycota	c__Eurotiomycetes	o__unclassified_c__Eurotiomycetes	f__unclassified_c__Eurotiomycetes	g__unclassified_c__Eurotiomycetes
p__Basidiomycota	c__Pucciniomycetes	o__Septobasidiales	f__Septobasidiaceae	g__Septobasidium
p__Ascomycota	c__Eurotiomycetes	o__Onygenales	f__Arthrodermataceae	g__Arthroderma
p__Basidiomycota	c__Pucciniomycetes	o__Septobasidiales	f__Septobasidiaceae	g__Septobasidium
p__Glomeromycota	c__Glomeromycota_cls_Incertae_sedis	o__Glomeromycota_ord_Incertae_sedis	f__Glomeromycota_fam_Incertae_sedis	g__Glomeromycota_gen_Incertae_sedis
p__Ascomycota	c__unclassified_p__Ascomycota	o__unclassified_p__Ascomycota	f__unclassified_p__Ascomycota	g__unclassified_p__Ascomycota
p__unclassified_k__Fungi	c__unclassified_k__Fungi	o__unclassified_k__Fungi	f__unclassified_k__Fungi	g__unclassified_k__Fungi
p__Ascomycota	c__unclassified_p__Ascomycota	o__unclassified_p__Ascomycota	f__unclassified_p__Ascomycota	g__unclassified_p__Ascomycota
p__Ascomycota	c__Eurotiomycetes	o__Chaetothyriales	f__unclassified_o__Chaetothyriales	g__unclassified_o__Chaetothyriales
p__Basidiomycota	c__Tremellomycetes	o__Tremellales	f__Tremellaceae	g__Tremella
p__Ascomycota	c__Eurotiomycetes	o__Eurotiales	f__Aspergillaceae	g__Penicillium
p__Mortierellomycota	c__Mortierellomycetes	o__Mortierellales	f__Mortierellaceae	g__Mortierella
p__unclassified_k__Fungi	c__unclassified_k__Fungi	o__unclassified_k__Fungi	f__unclassified_k__Fungi	g__unclassified_k__Fungi
p__Ascomycota	c__Dothideomycetes	o__Mytilinidiales	f__Mytilinidiaceae	g__Mytilinidion
p__Ascomycota	c__Sordariomycetes	o__Sporidesmiales	f__Sporidesmiaceae	g__Sporidesmium
p__Basidiomycota	c__Agaricomycetes	o__Agaricales	f__Inocybaceae	g__Inocybe
p__Ascomycota	c__Sordariomycetes	o__Hypocreales	f__Nectriaceae	g__Fusicolla
p__Ascomycota	c__Eurotiomycetes	o__Chaetothyriales	f__Trichomeriaceae	g__unclassified_f__Trichomeriaceae
p__Basidiomycota	c__Agaricomycetes	o__Auriculariales	f__Hyaloriaceae	g__Hyaloriaceae_gen_Incertae_sedis
p__Ascomycota	c__Eurotiomycetes	o__Chaetothyriales	f__unclassified_o__Chaetothyriales	g__unclassified_o__Chaetothyriales
p__Ascomycota	c__Dothideomycetes	o__Pleosporales	f__Pleosporales_fam_Incertae_sedis	g__Polyschema
p__Kickxellomycota	c__unclassified_p__Kickxellomycota	o__unclassified_p__Kickxellomycota	f__unclassified_p__Kickxellomycota	g__unclassified_p__Kickxellomycota
p__Ascomycota	c__Dothideomycetes	o__Pleosporales	f__Didymellaceae	g__Neodidymella
p__unclassified_k__Fungi	c__unclassified_k__Fungi	o__unclassified_k__Fungi	f__unclassified_k__Fungi	g__unclassified_k__Fungi
p__unclassified_k__Fungi	c__unclassified_k__Fungi	o__unclassified_k__Fungi	f__unclassified_k__Fungi	g__unclassified_k__Fungi
p__Chytridiomycota	c__unclassified_p__Chytridiomycota	o__unclassified_p__Chytridiomycota	f__unclassified_p__Chytridiomycota	g__unclassified_p__Chytridiomycota
p__Ascomycota	c__unclassified_p__Ascomycota	o__unclassified_p__Ascomycota	f__unclassified_p__Ascomycota	g__unclassified_p__Ascomycota
p__Ascomycota	c__Sordariomycetes	o__Hypocreales	f__unclassified_o__Hypocreales	g__unclassified_o__Hypocreales
p__Basidiomycota	c__unclassified_p__Basidiomycota	o__unclassified_p__Basidiomycota	f__unclassified_p__Basidiomycota	g__unclassified_p__Basidiomycota
p__Mucoromycota	c__Endogonomycetes	o__GS22	f__GS22_fam_Incertae_sedis	g__GS22_gen_Incertae_sedis
p__Ascomycota	c__unclassified_p__Ascomycota	o__unclassified_p__Ascomycota	f__unclassified_p__Ascomycota	g__unclassified_p__Ascomycota
p__Ascomycota	c__Dothideomycetes	o__Capnodiales	f__Xenodevriesiaceae	g__Xenodevriesia
p__Basidiomycota	c__Agaricomycetes	o__Russulales	f__Peniophoraceae	g__Peniophora
p__Ascomycota	c__Sordariomycetes	o__Sporidesmiales	f__Sporidesmiaceae	g__Sporidesmium
p__Ascomycota	c__Eurotiomycetes	o__Eurotiales	f__Aspergillaceae	g__Talaromyces
p__Ascomycota	c__Dothideomycetes	o__Pleosporales	f__Pleosporaceae	g__Curvularia
p__Basidiomycota	c__Agaricomycetes	o__Agaricales	f__Entolomataceae	g__Entoloma
p__Ascomycota	c__Sordariomycetes	o__Hypocreales	f__Clavicipitaceae	g__unclassified_f__Clavicipitaceae
p__Basidiomycota	c__Agaricomycetes	o__Hymenochaetales	f__Hymenochaetaceae	g__Coltriciella
p__Ascomycota	c__Dothideomycetes	o__Pleosporales	f__Didymellaceae	g__Epicoccum
p__Ascomycota	c__Sordariomycetes	o__Hypocreales	f__Cordycipitaceae	g__Leptobacillium
p__Glomeromycota	c__Glomeromycota_cls_Incertae_sedis	o__Glomeromycota_ord_Incertae_sedis	f__Glomeromycota_fam_Incertae_sedis	g__Glomeromycota_gen_Incertae_sedis
p__Ascomycota	c__Orbiliomycetes	o__Orbiliales	f__unclassified_o__Orbiliales	g__unclassified_o__Orbiliales
p__unclassified_k__Fungi	c__unclassified_k__Fungi	o__unclassified_k__Fungi	f__unclassified_k__Fungi	g__unclassified_k__Fungi
p__unclassified_k__Fungi	c__unclassified_k__Fungi	o__unclassified_k__Fungi	f__unclassified_k__Fungi	g__unclassified_k__Fungi
p__unclassified_k__Fungi	c__unclassified_k__Fungi	o__unclassified_k__Fungi	f__unclassified_k__Fungi	g__unclassified_k__Fungi
p__unclassified_k__Fungi	c__unclassified_k__Fungi	o__unclassified_k__Fungi	f__unclassified_k__Fungi	g__unclassified_k__Fungi
p__Ascomycota	c__Dothideomycetes	o__Pleosporales	f__unclassified_o__Pleosporales	g__unclassified_o__Pleosporales
p__unclassified_k__Fungi	c__unclassified_k__Fungi	o__unclassified_k__Fungi	f__unclassified_k__Fungi	g__unclassified_k__Fungi
p__unclassified_k__Fungi	c__unclassified_k__Fungi	o__unclassified_k__Fungi	f__unclassified_k__Fungi	g__unclassified_k__Fungi
p__unclassified_k__Fungi	c__unclassified_k__Fungi	o__unclassified_k__Fungi	f__unclassified_k__Fungi	g__unclassified_k__Fungi
p__unclassified_k__Fungi	c__unclassified_k__Fungi	o__unclassified_k__Fungi	f__unclassified_k__Fungi	g__unclassified_k__Fungi
p__unclassified_k__Fungi	c__unclassified_k__Fungi	o__unclassified_k__Fungi	f__unclassified_k__Fungi	g__unclassified_k__Fungi
p__Ascomycota	c__Dothideomycetes	o__Myriangiales	f__Myriangiaceae	g__Myriangium
p__unclassified_k__Fungi	c__unclassified_k__Fungi	o__unclassified_k__Fungi	f__unclassified_k__Fungi	g__unclassified_k__Fungi
p__unclassified_k__Fungi	c__unclassified_k__Fungi	o__unclassified_k__Fungi	f__unclassified_k__Fungi	g__unclassified_k__Fungi
p__unclassified_k__Fungi	c__unclassified_k__Fungi	o__unclassified_k__Fungi	f__unclassified_k__Fungi	g__unclassified_k__Fungi
p__Mortierellomycota	c__Mortierellomycetes	o__Mortierellales	f__Mortierellaceae	g__unclassified_f__Mortierellaceae
p__Basidiomycota	c__Agaricomycetes	o__Auriculariales	f__Auriculariales_fam_Incertae_sedis	g__Renatobasidium
p__Ascomycota	c__Dothideomycetes	o__Mycosphaerellales	f__Mycosphaerellaceae	g__unclassified_f__Mycosphaerellaceae
p__Ascomycota	c__Sordariomycetes	o__unclassified_c__Sordariomycetes	f__unclassified_c__Sordariomycetes	g__unclassified_c__Sordariomycetes
p__Ascomycota	c__Eurotiomycetes	o__Eurotiales	f__Aspergillaceae	g__Penicillium
p__Ascomycota	c__Sordariomycetes	o__unclassified_c__Sordariomycetes	f__unclassified_c__Sordariomycetes	g__unclassified_c__Sordariomycetes
p__Ascomycota	c__Sordariomycetes	o__Sordariales	f__Chaetomiaceae	g__Trichocladium
p__Ascomycota	c__Dothideomycetes	o__Mycosphaerellales	f__Mycosphaerellaceae	g__unclassified_f__Mycosphaerellaceae
p__Chytridiomycota	c__unclassified_p__Chytridiomycota	o__unclassified_p__Chytridiomycota	f__unclassified_p__Chytridiomycota	g__unclassified_p__Chytridiomycota
p__unclassified_k__Fungi	c__unclassified_k__Fungi	o__unclassified_k__Fungi	f__unclassified_k__Fungi	g__unclassified_k__Fungi
p__Ascomycota	c__Sordariomycetes	o__unclassified_c__Sordariomycetes	f__unclassified_c__Sordariomycetes	g__unclassified_c__Sordariomycetes
p__Ascomycota	c__Leotiomycetes	o__Helotiales	f__unclassified_o__Helotiales	g__unclassified_o__Helotiales
p__unclassified_k__Fungi	c__unclassified_k__Fungi	o__unclassified_k__Fungi	f__unclassified_k__Fungi	g__unclassified_k__Fungi
p__Ascomycota	c__Sordariomycetes	o__Sordariales	f__Chaetomiaceae	g__Thermothelomyces
p__Ascomycota	c__Sordariomycetes	o__Ophiostomatales	f__Ophiostomataceae	g__Hawksworthiomyces
p__Basidiomycota	c__Agaricomycetes	o__Thelephorales	f__Thelephoraceae	g__Odontia
p__Ascomycota	c__unclassified_p__Ascomycota	o__unclassified_p__Ascomycota	f__unclassified_p__Ascomycota	g__unclassified_p__Ascomycota
p__Basidiomycota	c__Agaricomycetes	o__Auriculariales	f__Exidiaceae	g__Basidiodendron
p__unclassified_k__Fungi	c__unclassified_k__Fungi	o__unclassified_k__Fungi	f__unclassified_k__Fungi	g__unclassified_k__Fungi
p__Ascomycota	c__Eurotiomycetes	o__Chaetothyriales	f__Herpotrichiellaceae	g__Cladophialophora
p__unclassified_k__Fungi	c__unclassified_k__Fungi	o__unclassified_k__Fungi	f__unclassified_k__Fungi	g__unclassified_k__Fungi
p__unclassified_k__Fungi	c__unclassified_k__Fungi	o__unclassified_k__Fungi	f__unclassified_k__Fungi	g__unclassified_k__Fungi
p__unclassified_k__Fungi	c__unclassified_k__Fungi	o__unclassified_k__Fungi	f__unclassified_k__Fungi	g__unclassified_k__Fungi
p__Fungi_phy_Incertae_sedis	c__Fungi_cls_Incertae_sedis	o__Fungi_ord_Incertae_sedis	f__Fungi_fam_Incertae_sedis	g__Fungi_gen_Incertae_sedis
p__Ascomycota	c__Sordariomycetes	o__Hypocreales	f__unclassified_o__Hypocreales	g__unclassified_o__Hypocreales
p__Ascomycota	c__Sordariomycetes	o__unclassified_c__Sordariomycetes	f__unclassified_c__Sordariomycetes	g__unclassified_c__Sordariomycetes
p__Ascomycota	c__Saccharomycetes	o__Saccharomycetales	f__Phaffomycetaceae	g__Cyberlindnera
p__Ascomycota	c__Sordariomycetes	o__Hypocreales	f__unclassified_o__Hypocreales	g__unclassified_o__Hypocreales
p__Glomeromycota	c__Archaeosporomycetes	o__Archaeosporales	f__Polonosporaceae	g__Polonospora
p__Basidiomycota	c__Agaricomycetes	o__Polyporales	f__Phanerochaetaceae	g__unclassified_f__Phanerochaetaceae
p__Ascomycota	c__unclassified_p__Ascomycota	o__unclassified_p__Ascomycota	f__unclassified_p__Ascomycota	g__unclassified_p__Ascomycota
p__Ascomycota	c__unclassified_p__Ascomycota	o__unclassified_p__Ascomycota	f__unclassified_p__Ascomycota	g__unclassified_p__Ascomycota
p__unclassified_k__Fungi	c__unclassified_k__Fungi	o__unclassified_k__Fungi	f__unclassified_k__Fungi	g__unclassified_k__Fungi
p__unclassified_k__Fungi	c__unclassified_k__Fungi	o__unclassified_k__Fungi	f__unclassified_k__Fungi	g__unclassified_k__Fungi
p__unclassified_k__Fungi	c__unclassified_k__Fungi	o__unclassified_k__Fungi	f__unclassified_k__Fungi	g__unclassified_k__Fungi
p__unclassified_k__Fungi	c__unclassified_k__Fungi	o__unclassified_k__Fungi	f__unclassified_k__Fungi	g__unclassified_k__Fungi
p__Basidiomycota	c__Cystobasidiomycetes	o__Cystobasidiales	f__Cystobasidiaceae	g__Cystobasidium
p__Ascomycota	c__Dothideomycetes	o__Pleosporales	f__Lophiostomataceae	g__unclassified_f__Lophiostomataceae
p__Ascomycota	c__Sordariomycetes	o__unclassified_c__Sordariomycetes	f__unclassified_c__Sordariomycetes	g__unclassified_c__Sordariomycetes
p__Glomeromycota	c__unclassified_p__Glomeromycota	o__unclassified_p__Glomeromycota	f__unclassified_p__Glomeromycota	g__unclassified_p__Glomeromycota
p__Ascomycota	c__unclassified_p__Ascomycota	o__unclassified_p__Ascomycota	f__unclassified_p__Ascomycota	g__unclassified_p__Ascomycota
p__Glomeromycota	c__Glomeromycota_cls_Incertae_sedis	o__Glomeromycota_ord_Incertae_sedis	f__Glomeromycota_fam_Incertae_sedis	g__Glomeromycota_gen_Incertae_sedis
p__Basidiomycota	c__Agaricomycetes	o__Russulales	f__Stereaceae	g__Acanthobasidium
p__Ascomycota	c__unclassified_p__Ascomycota	o__unclassified_p__Ascomycota	f__unclassified_p__Ascomycota	g__unclassified_p__Ascomycota
p__Ascomycota	c__unclassified_p__Ascomycota	o__unclassified_p__Ascomycota	f__unclassified_p__Ascomycota	g__unclassified_p__Ascomycota
p__Ascomycota	c__Dothideomycetes	o__Capnodiales	f__Xenodevriesiaceae	g__Xenodevriesia
p__Ascomycota	c__Dothideomycetes	o__Pleosporales	f__Lophiotremataceae	g__Lophiotrema
p__Ascomycota	c__Leotiomycetes	o__Helotiales	f__Hyaloscyphaceae	g__unclassified_f__Hyaloscyphaceae
p__Ascomycota	c__Orbiliomycetes	o__Orbiliales	f__Orbiliaceae	g__unclassified_f__Orbiliaceae
p__Chytridiomycota	c__unclassified_p__Chytridiomycota	o__unclassified_p__Chytridiomycota	f__unclassified_p__Chytridiomycota	g__unclassified_p__Chytridiomycota
p__Glomeromycota	c__Glomeromycota_cls_Incertae_sedis	o__Glomeromycota_ord_Incertae_sedis	f__Glomeromycota_fam_Incertae_sedis	g__Glomeromycota_gen_Incertae_sedis
p__Ascomycota	c__Dothideomycetes	o__Myriangiales	f__Myriangiaceae	g__Myriangiaceae_gen_Incertae_sedis
p__Ascomycota	c__Archaeorhizomycetes	o__Archaeorhizomycetales	f__Archaeorhizomycetaceae	g__Archaeorhizomyces
p__Ascomycota	c__Archaeorhizomycetes	o__Archaeorhizomycetales	f__Archaeorhizomycetaceae	g__Archaeorhizomyces
p__Ascomycota	c__unclassified_p__Ascomycota	o__unclassified_p__Ascomycota	f__unclassified_p__Ascomycota	g__unclassified_p__Ascomycota
p__Ascomycota	c__unclassified_p__Ascomycota	o__unclassified_p__Ascomycota	f__unclassified_p__Ascomycota	g__unclassified_p__Ascomycota
p__unclassified_k__Fungi	c__unclassified_k__Fungi	o__unclassified_k__Fungi	f__unclassified_k__Fungi	g__unclassified_k__Fungi
p__Ascomycota	c__Dothideomycetes	o__Venturiales	f__Venturiales_fam_Incertae_sedis	g__Venturiales_gen_Incertae_sedis
p__Basidiomycota	c__unclassified_p__Basidiomycota	o__unclassified_p__Basidiomycota	f__unclassified_p__Basidiomycota	g__unclassified_p__Basidiomycota
p__Ascomycota	c__Eurotiomycetes	o__Eurotiales	f__Aspergillaceae	g__Aspergillus
p__Ascomycota	c__Leotiomycetes	o__Helotiales	f__Helotiales_fam_Incertae_sedis	g__Leohumicola
p__Basidiomycota	c__Agaricomycetes	o__Auriculariales	f__Exidiaceae	g__Basidiodendron
p__Ascomycota	c__Eurotiomycetes	o__Chaetothyriales	f__unclassified_o__Chaetothyriales	g__unclassified_o__Chaetothyriales
p__unclassified_k__Fungi	c__unclassified_k__Fungi	o__unclassified_k__Fungi	f__unclassified_k__Fungi	g__unclassified_k__Fungi
p__Ascomycota	c__Dothideomycetes	o__Mycosphaerellales	f__Teratosphaeriaceae	g__Catenulostroma
p__Ascomycota	c__Orbiliomycetes	o__Orbiliales	f__Orbiliaceae	g__Orbilia
p__Basidiomycota	c__unclassified_p__Basidiomycota	o__unclassified_p__Basidiomycota	f__unclassified_p__Basidiomycota	g__unclassified_p__Basidiomycota
p__Ascomycota	c__Sordariomycetes	o__Diaporthales	f__Diaporthaceae	g__Diaporthe
p__Glomeromycota	c__Glomeromycetes	o__Glomerales	f__Glomeraceae	g__unclassified_f__Glomeraceae
p__Basidiomycota	c__Agaricomycetes	o__Thelephorales	f__Thelephoraceae	g__Tomentellopsis
p__Ascomycota	c__Lecanoromycetes	o__Ostropales	f__Stictidaceae	g__Stictidaceae_gen_Incertae_sedis
p__unclassified_k__Fungi	c__unclassified_k__Fungi	o__unclassified_k__Fungi	f__unclassified_k__Fungi	g__unclassified_k__Fungi
p__Ascomycota	c__Taphrinomycetes	o__Taphrinales	f__Taphrinaceae	g__Taphrina
p__Ascomycota	c__Lecanoromycetes	o__Ostropales	f__Stictidaceae	g__unclassified_f__Stictidaceae
p__Basidiomycota	c__Agaricomycetes	o__Cantharellales	f__Ceratobasidiaceae	g__Ceratobasidiaceae_gen_Incertae_sedis
p__Ascomycota	c__Dothideomycetes	o__Mycosphaerellales	f__unclassified_o__Mycosphaerellales	g__unclassified_o__Mycosphaerellales
p__unclassified_k__Fungi	c__unclassified_k__Fungi	o__unclassified_k__Fungi	f__unclassified_k__Fungi	g__unclassified_k__Fungi
p__unclassified_k__Fungi	c__unclassified_k__Fungi	o__unclassified_k__Fungi	f__unclassified_k__Fungi	g__unclassified_k__Fungi
p__unclassified_k__Fungi	c__unclassified_k__Fungi	o__unclassified_k__Fungi	f__unclassified_k__Fungi	g__unclassified_k__Fungi
p__unclassified_k__Fungi	c__unclassified_k__Fungi	o__unclassified_k__Fungi	f__unclassified_k__Fungi	g__unclassified_k__Fungi
p__unclassified_k__Fungi	c__unclassified_k__Fungi	o__unclassified_k__Fungi	f__unclassified_k__Fungi	g__unclassified_k__Fungi
p__unclassified_k__Fungi	c__unclassified_k__Fungi	o__unclassified_k__Fungi	f__unclassified_k__Fungi	g__unclassified_k__Fungi
p__unclassified_k__Fungi	c__unclassified_k__Fungi	o__unclassified_k__Fungi	f__unclassified_k__Fungi	g__unclassified_k__Fungi
p__Ascomycota	c__Leotiomycetes	o__Helotiales	f__Hyaloscyphaceae	g__unclassified_f__Hyaloscyphaceae
p__unclassified_k__Fungi	c__unclassified_k__Fungi	o__unclassified_k__Fungi	f__unclassified_k__Fungi	g__unclassified_k__Fungi
p__Ascomycota	c__Sordariomycetes	o__Ophiostomatales	f__Ophiostomataceae	g__Hawksworthiomyces
p__Ascomycota	c__Leotiomycetes	o__Helotiales	f__Helotiaceae	g__Scytalidium
p__Basidiomycota	c__Agaricomycetes	o__Boletales	f__Boletaceae	g__Retiboletus
p__Kickxellomycota	c__unclassified_p__Kickxellomycota	o__unclassified_p__Kickxellomycota	f__unclassified_p__Kickxellomycota	g__unclassified_p__Kickxellomycota
p__Ascomycota	c__Leotiomycetes	o__Helotiales	f__Helotiaceae	g__unclassified_f__Helotiaceae
p__Ascomycota	c__Leotiomycetes	o__unclassified_c__Leotiomycetes	f__unclassified_c__Leotiomycetes	g__unclassified_c__Leotiomycetes
p__Ascomycota	c__Dothideomycetes	o__Dothideales	f__Dothioraceae	g__Sydowia
p__Ascomycota	c__Dothideomycetes	o__Mycosphaerellales	f__Teratosphaeriaceae	g__unclassified_f__Teratosphaeriaceae
p__Ascomycota	c__unclassified_p__Ascomycota	o__unclassified_p__Ascomycota	f__unclassified_p__Ascomycota	g__unclassified_p__Ascomycota
p__unclassified_k__Fungi	c__unclassified_k__Fungi	o__unclassified_k__Fungi	f__unclassified_k__Fungi	g__unclassified_k__Fungi
p__Basidiomycota	c__unclassified_p__Basidiomycota	o__unclassified_p__Basidiomycota	f__unclassified_p__Basidiomycota	g__unclassified_p__Basidiomycota
p__unclassified_k__Fungi	c__unclassified_k__Fungi	o__unclassified_k__Fungi	f__unclassified_k__Fungi	g__unclassified_k__Fungi
p__Ascomycota	c__Sordariomycetes	o__Hypocreales	f__unclassified_o__Hypocreales	g__unclassified_o__Hypocreales
p__Ascomycota	c__Dothideomycetes	o__Pleosporales	f__unclassified_o__Pleosporales	g__unclassified_o__Pleosporales
p__unclassified_k__Fungi	c__unclassified_k__Fungi	o__unclassified_k__Fungi	f__unclassified_k__Fungi	g__unclassified_k__Fungi
p__Mortierellomycota	c__Mortierellomycetes	o__Mortierellales	f__Mortierellaceae	g__Mortierella
p__unclassified_k__Fungi	c__unclassified_k__Fungi	o__unclassified_k__Fungi	f__unclassified_k__Fungi	g__unclassified_k__Fungi
p__unclassified_k__Fungi	c__unclassified_k__Fungi	o__unclassified_k__Fungi	f__unclassified_k__Fungi	g__unclassified_k__Fungi
p__unclassified_k__Fungi	c__unclassified_k__Fungi	o__unclassified_k__Fungi	f__unclassified_k__Fungi	g__unclassified_k__Fungi
p__Basidiomycota	c__Agaricomycetes	o__Polyporales	f__Meruliaceae	g__Phlebia
p__Basidiomycota	c__Tremellomycetes	o__Tremellales	f__Bulleraceae	g__Genolevuria
p__Basidiomycota	c__Agaricomycetes	o__unclassified_c__Agaricomycetes	f__unclassified_c__Agaricomycetes	g__unclassified_c__Agaricomycetes
p__Ascomycota	c__Sordariomycetes	o__Chaetosphaeriales	f__Chaetosphaeriaceae	g__Chaetosphaeria
p__Ascomycota	c__unclassified_p__Ascomycota	o__unclassified_p__Ascomycota	f__unclassified_p__Ascomycota	g__unclassified_p__Ascomycota
p__Ascomycota	c__Sordariomycetes	o__unclassified_c__Sordariomycetes	f__unclassified_c__Sordariomycetes	g__unclassified_c__Sordariomycetes
p__Ascomycota	c__unclassified_p__Ascomycota	o__unclassified_p__Ascomycota	f__unclassified_p__Ascomycota	g__unclassified_p__Ascomycota
p__Ascomycota	c__Sordariomycetes	o__Xylariales	f__Xylariaceae	g__Collodiscula
p__Ascomycota	c__Leotiomycetes	o__Helotiales	f__Helotiaceae	g__Scytalidium
p__Ascomycota	c__Dothideomycetes	o__Mycosphaerellales	f__unclassified_o__Mycosphaerellales	g__unclassified_o__Mycosphaerellales
p__Ascomycota	c__Sordariomycetes	o__Conioscyphales	f__Conioscyphaceae	g__Conioscypha
p__Basidiomycota	c__Tremellomycetes	o__Tremellales	f__Trimorphomycetaceae	g__Saitozyma
p__Basidiomycota	c__unclassified_p__Basidiomycota	o__unclassified_p__Basidiomycota	f__unclassified_p__Basidiomycota	g__unclassified_p__Basidiomycota
p__Ascomycota	c__Eurotiomycetes	o__Eurotiales	f__Aspergillaceae	g__Aspergillus
p__Ascomycota	c__Dothideomycetes	o__Mycosphaerellales	f__Mycosphaerellaceae	g__Houjia
p__unclassified_k__Fungi	c__unclassified_k__Fungi	o__unclassified_k__Fungi	f__unclassified_k__Fungi	g__unclassified_k__Fungi
p__Kickxellomycota	c__GS19	o__GS19_ord_Incertae_sedis	f__GS19_ord_Incertae_sedis_fam_Incertae_sedis	g__GS19_ord_Incertae_sedis_gen_Incertae_sedis
p__unclassified_k__Fungi	c__unclassified_k__Fungi	o__unclassified_k__Fungi	f__unclassified_k__Fungi	g__unclassified_k__Fungi
p__unclassified_k__Fungi	c__unclassified_k__Fungi	o__unclassified_k__Fungi	f__unclassified_k__Fungi	g__unclassified_k__Fungi
p__Rozellomycota	c__Rozellomycota_cls_Incertae_sedis	o__Rozellomycota_ord_Incertae_sedis	f__Rozellomycota_fam_Incertae_sedis	g__Rozellomycota_gen_Incertae_sedis
p__Ascomycota	c__Sordariomycetes	o__Hypocreales	f__Cordycipitaceae	g__Beauveria
p__Ascomycota	c__Sordariomycetes	o__Hypocreales	f__Hypocreales_fam_Incertae_sedis	g__Acremonium
p__unclassified_k__Fungi	c__unclassified_k__Fungi	o__unclassified_k__Fungi	f__unclassified_k__Fungi	g__unclassified_k__Fungi
p__Basidiomycota	c__Agaricomycetes	o__Hymenochaetales	f__Hymenochaetaceae	g__Coltriciella
p__Ascomycota	c__Sordariomycetes	o__Amphisphaeriales	f__Pestalotiopsidaceae	g__Neopestalotiopsis
p__Ascomycota	c__unclassified_p__Ascomycota	o__unclassified_p__Ascomycota	f__unclassified_p__Ascomycota	g__unclassified_p__Ascomycota
p__Ascomycota	c__Dothideomycetes	o__Mycosphaerellales	f__Mycosphaerellaceae	g__Zasmidium
p__unclassified_k__Fungi	c__unclassified_k__Fungi	o__unclassified_k__Fungi	f__unclassified_k__Fungi	g__unclassified_k__Fungi
p__Basidiomycota	c__Tremellomycetes	o__Filobasidiales	f__Filobasidiaceae	g__Filobasidium
p__Basidiomycota	c__Agaricomycetes	o__Agaricales	f__unclassified_o__Agaricales	g__unclassified_o__Agaricales
p__Ascomycota	c__Sordariomycetes	o__unclassified_c__Sordariomycetes	f__unclassified_c__Sordariomycetes	g__unclassified_c__Sordariomycetes
p__Basidiomycota	c__Agaricomycetes	o__Agaricales	f__unclassified_o__Agaricales	g__unclassified_o__Agaricales
p__Ascomycota	c__Sordariomycetes	o__Xylariales	f__unclassified_o__Xylariales	g__unclassified_o__Xylariales
p__Ascomycota	c__Orbiliomycetes	o__Orbiliales	f__Orbiliaceae	g__Orbilia
p__unclassified_k__Fungi	c__unclassified_k__Fungi	o__unclassified_k__Fungi	f__unclassified_k__Fungi	g__unclassified_k__Fungi
p__unclassified_k__Fungi	c__unclassified_k__Fungi	o__unclassified_k__Fungi	f__unclassified_k__Fungi	g__unclassified_k__Fungi
p__unclassified_k__Fungi	c__unclassified_k__Fungi	o__unclassified_k__Fungi	f__unclassified_k__Fungi	g__unclassified_k__Fungi
p__Ascomycota	c__Leotiomycetes	o__Helotiales	f__Helotiaceae	g__Scytalidium
p__Glomeromycota	c__Glomeromycota_cls_Incertae_sedis	o__Glomeromycota_ord_Incertae_sedis	f__Glomeromycota_fam_Incertae_sedis	g__Glomeromycota_gen_Incertae_sedis
p__Ascomycota	c__Sordariomycetes	o__unclassified_c__Sordariomycetes	f__unclassified_c__Sordariomycetes	g__unclassified_c__Sordariomycetes
p__Glomeromycota	c__unclassified_p__Glomeromycota	o__unclassified_p__Glomeromycota	f__unclassified_p__Glomeromycota	g__unclassified_p__Glomeromycota
p__Ascomycota	c__Eurotiomycetes	o__Chaetothyriales	f__Herpotrichiellaceae	g__Neosorocybe
p__Basidiomycota	c__Agaricomycetes	o__Hymenochaetales	f__Hymenochaetaceae	g__Coltriciella
p__Ascomycota	c__Archaeorhizomycetes	o__Archaeorhizomycetales	f__Archaeorhizomycetaceae	g__Archaeorhizomyces
p__Ascomycota	c__Leotiomycetes	o__Helotiales	f__Dermateaceae	g__Coleophoma
p__Basidiomycota	c__Tremellomycetes	o__Tremellales	f__Bulleribasidiaceae	g__Derxomyces
p__Ascomycota	c__Dothideomycetes	o__Mycosphaerellales	f__Teratosphaeriaceae	g__unclassified_f__Teratosphaeriaceae
p__Basidiomycota	c__Agaricomycetes	o__Agaricales	f__unclassified_o__Agaricales	g__unclassified_o__Agaricales
p__Ascomycota	c__Dothideomycetes	o__Mycosphaerellales	f__Teratosphaeriaceae	g__Catenulostroma
p__Ascomycota	c__Eurotiomycetes	o__unclassified_c__Eurotiomycetes	f__unclassified_c__Eurotiomycetes	g__unclassified_c__Eurotiomycetes
p__Glomeromycota	c__unclassified_p__Glomeromycota	o__unclassified_p__Glomeromycota	f__unclassified_p__Glomeromycota	g__unclassified_p__Glomeromycota
p__Ascomycota	c__Dothideomycetes	o__Mycosphaerellales	f__Mycosphaerellaceae	g__unclassified_f__Mycosphaerellaceae
p__Basidiomycota	c__Agaricomycetes	o__Agaricales	f__Agaricaceae	g__Leucocoprinus
p__Basidiomycota	c__Wallemiomycetes	o__Wallemiales	f__Wallemiaceae	g__Wallemia
p__Ascomycota	c__unclassified_p__Ascomycota	o__unclassified_p__Ascomycota	f__unclassified_p__Ascomycota	g__unclassified_p__Ascomycota
p__Ascomycota	c__Sordariomycetes	o__Diaporthales	f__Diaporthaceae	g__Diaporthe
p__Basidiomycota	c__Agaricomycetes	o__Agaricales	f__Hydnangiaceae	g__Laccaria
p__Ascomycota	c__Leotiomycetes	o__Helotiales	f__Mollisiaceae	g__Phialocephala
p__Ascomycota	c__Lecanoromycetes	o__Ostropales	f__Stictidaceae	g__Stictidaceae_gen_Incertae_sedis
p__unclassified_k__Fungi	c__unclassified_k__Fungi	o__unclassified_k__Fungi	f__unclassified_k__Fungi	g__unclassified_k__Fungi
p__unclassified_k__Fungi	c__unclassified_k__Fungi	o__unclassified_k__Fungi	f__unclassified_k__Fungi	g__unclassified_k__Fungi
p__unclassified_k__Fungi	c__unclassified_k__Fungi	o__unclassified_k__Fungi	f__unclassified_k__Fungi	g__unclassified_k__Fungi
p__unclassified_k__Fungi	c__unclassified_k__Fungi	o__unclassified_k__Fungi	f__unclassified_k__Fungi	g__unclassified_k__Fungi
p__unclassified_k__Fungi	c__unclassified_k__Fungi	o__unclassified_k__Fungi	f__unclassified_k__Fungi	g__unclassified_k__Fungi
p__unclassified_k__Fungi	c__unclassified_k__Fungi	o__unclassified_k__Fungi	f__unclassified_k__Fungi	g__unclassified_k__Fungi
p__Ascomycota	c__Sordariomycetes	o__Hypocreales	f__Hypocreaceae	g__Trichoderma
p__Basidiomycota	c__Cystobasidiomycetes	o__Erythrobasidiales	f__Erythrobasidiaceae	g__unclassified_f__Erythrobasidiaceae
p__Ascomycota	c__Eurotiomycetes	o__Chaetothyriales	f__unclassified_o__Chaetothyriales	g__unclassified_o__Chaetothyriales
p__Basidiomycota	c__Agaricomycetes	o__Trechisporales	f__Hydnodontaceae	g__unclassified_f__Hydnodontaceae
p__Ascomycota	c__Leotiomycetes	o__Helotiales	f__Hyaloscyphaceae	g__unclassified_f__Hyaloscyphaceae
p__Ascomycota	c__Dothideomycetes	o__Dothideales	f__Dothideaceae	g__unclassified_f__Dothideaceae
p__unclassified_k__Fungi	c__unclassified_k__Fungi	o__unclassified_k__Fungi	f__unclassified_k__Fungi	g__unclassified_k__Fungi
p__Ascomycota	c__Sordariomycetes	o__Hypocreales	f__Clavicipitaceae	g__Keithomyces
p__Ascomycota	c__Dothideomycetes	o__Capnodiales	f__Cladosporiaceae	g__Rachicladosporium
p__Basidiomycota	c__Agaricomycetes	o__Boletales	f__Tapinellaceae	g__Tapinella
p__Basidiomycota	c__Cystobasidiomycetes	o__Cystobasidiomycetes_ord_Incertae_sedis	f__Microsporomycetaceae	g__Microsporomycetaceae_gen_Incertae_sedis
p__Ascomycota	c__Leotiomycetes	o__Helotiales	f__Dermateaceae	g__Pezicula
p__Ascomycota	c__Leotiomycetes	o__Helotiales	f__unclassified_o__Helotiales	g__unclassified_o__Helotiales
p__unclassified_k__Fungi	c__unclassified_k__Fungi	o__unclassified_k__Fungi	f__unclassified_k__Fungi	g__unclassified_k__Fungi
p__Ascomycota	c__Leotiomycetes	o__Helotiales	f__Mollisiaceae	g__Mollisia
p__unclassified_k__Fungi	c__unclassified_k__Fungi	o__unclassified_k__Fungi	f__unclassified_k__Fungi	g__unclassified_k__Fungi
p__unclassified_k__Fungi	c__unclassified_k__Fungi	o__unclassified_k__Fungi	f__unclassified_k__Fungi	g__unclassified_k__Fungi
p__unclassified_k__Fungi	c__unclassified_k__Fungi	o__unclassified_k__Fungi	f__unclassified_k__Fungi	g__unclassified_k__Fungi
p__Basidiomycota	c__Agaricomycetes	o__Sebacinales	f__Sebacinales_fam_Incertae_sedis	g__Sebacinales_gen_Incertae_sedis
p__Basidiomycota	c__Tremellomycetes	o__Tremellales	f__Cryptococcaceae	g__Teunia
p__unclassified_k__Fungi	c__unclassified_k__Fungi	o__unclassified_k__Fungi	f__unclassified_k__Fungi	g__unclassified_k__Fungi
p__Basidiomycota	c__Agaricomycetes	o__Polyporales	f__Ganodermataceae	g__Loweporus
p__unclassified_k__Fungi	c__unclassified_k__Fungi	o__unclassified_k__Fungi	f__unclassified_k__Fungi	g__unclassified_k__Fungi
p__Ascomycota	c__Archaeorhizomycetes	o__Archaeorhizomycetes_ord_Incertae_sedis	f__Archaeorhizomycetes_fam_Incertae_sedis	g__Archaeorhizomycetes_gen_Incertae_sedis
p__Basidiomycota	c__Agaricomycetes	o__unclassified_c__Agaricomycetes	f__unclassified_c__Agaricomycetes	g__unclassified_c__Agaricomycetes
p__Chytridiomycota	c__unclassified_p__Chytridiomycota	o__unclassified_p__Chytridiomycota	f__unclassified_p__Chytridiomycota	g__unclassified_p__Chytridiomycota
p__Kickxellomycota	c__Ramicandelaberomycetes	o__Ramicandelaberales	f__Ramicandelaberales_fam_Incertae_sedis	g__Ramicandelaberales_gen_Incertae_sedis
p__Ascomycota	c__Dothideomycetes	o__Pleosporales	f__Tetraplosphaeriaceae	g__Tetraploa
p__Ascomycota	c__Sordariomycetes	o__unclassified_c__Sordariomycetes	f__unclassified_c__Sordariomycetes	g__unclassified_c__Sordariomycetes
p__Basidiomycota	c__Agaricomycetes	o__Trechisporales	f__Hydnodontaceae	g__Trechispora
p__Glomeromycota	c__Glomeromycota_cls_Incertae_sedis	o__Glomeromycota_ord_Incertae_sedis	f__Glomeromycota_fam_Incertae_sedis	g__Glomeromycota_gen_Incertae_sedis
p__Basidiomycota	c__Agaricomycetes	o__Agaricales	f__Psathyrellaceae	g__Coprinellus
p__unclassified_k__Fungi	c__unclassified_k__Fungi	o__unclassified_k__Fungi	f__unclassified_k__Fungi	g__unclassified_k__Fungi
p__Ascomycota	c__Dothideomycetes	o__Pleosporales	f__Periconiaceae	g__Periconia
p__Ascomycota	c__Eurotiomycetes	o__Eurotiales	f__Aspergillaceae	g__Aspergillus
p__Mortierellomycota	c__Mortierellomycetes	o__Mortierellales	f__Mortierellaceae	g__Mortierella
p__Ascomycota	c__Sordariomycetes	o__Sordariales	f__Chaetomiaceae	g__Chaetomium
p__Kickxellomycota	c__GS19	o__GS19_ord_Incertae_sedis	f__GS19_ord_Incertae_sedis_fam_Incertae_sedis	g__GS19_ord_Incertae_sedis_gen_Incertae_sedis
p__Basidiomycota	c__Agaricomycetes	o__unclassified_c__Agaricomycetes	f__unclassified_c__Agaricomycetes	g__unclassified_c__Agaricomycetes
p__unclassified_k__Fungi	c__unclassified_k__Fungi	o__unclassified_k__Fungi	f__unclassified_k__Fungi	g__unclassified_k__Fungi
p__unclassified_k__Fungi	c__unclassified_k__Fungi	o__unclassified_k__Fungi	f__unclassified_k__Fungi	g__unclassified_k__Fungi
p__unclassified_k__Fungi	c__unclassified_k__Fungi	o__unclassified_k__Fungi	f__unclassified_k__Fungi	g__unclassified_k__Fungi
p__unclassified_k__Fungi	c__unclassified_k__Fungi	o__unclassified_k__Fungi	f__unclassified_k__Fungi	g__unclassified_k__Fungi
p__Ascomycota	c__Eurotiomycetes	o__Eurotiales	f__Aspergillaceae	g__Aspergillus
p__Ascomycota	c__Leotiomycetes	o__Helotiales	f__Hyaloscyphaceae	g__unclassified_f__Hyaloscyphaceae
p__unclassified_k__Fungi	c__unclassified_k__Fungi	o__unclassified_k__Fungi	f__unclassified_k__Fungi	g__unclassified_k__Fungi
p__unclassified_k__Fungi	c__unclassified_k__Fungi	o__unclassified_k__Fungi	f__unclassified_k__Fungi	g__unclassified_k__Fungi
p__Ascomycota	c__Dothideomycetes	o__Botryosphaeriales	f__Botryosphaeriaceae	g__Botryosphaeria
p__Ascomycota	c__Leotiomycetes	o__Helotiales	f__Helotiales_fam_Incertae_sedis	g__Xylogone
p__unclassified_k__Fungi	c__unclassified_k__Fungi	o__unclassified_k__Fungi	f__unclassified_k__Fungi	g__unclassified_k__Fungi
p__unclassified_k__Fungi	c__unclassified_k__Fungi	o__unclassified_k__Fungi	f__unclassified_k__Fungi	g__unclassified_k__Fungi
p__Ascomycota	c__Sordariomycetes	o__Hypocreales	f__unclassified_o__Hypocreales	g__unclassified_o__Hypocreales
p__unclassified_k__Fungi	c__unclassified_k__Fungi	o__unclassified_k__Fungi	f__unclassified_k__Fungi	g__unclassified_k__Fungi
p__Ascomycota	c__Sordariomycetes	o__Amphisphaeriales	f__Pestalotiopsidaceae	g__Pestalotiopsis
p__Fungi_phy_Incertae_sedis	c__Fungi_cls_Incertae_sedis	o__Fungi_ord_Incertae_sedis	f__Fungi_fam_Incertae_sedis	g__Fungi_gen_Incertae_sedis
p__Ascomycota	c__Eurotiomycetes	o__Chaetothyriales	f__Herpotrichiellaceae	g__Capronia
p__unclassified_k__Fungi	c__unclassified_k__Fungi	o__unclassified_k__Fungi	f__unclassified_k__Fungi	g__unclassified_k__Fungi
p__Ascomycota	c__Eurotiomycetes	o__Chaetothyriales	f__Herpotrichiellaceae	g__Capronia
p__Basidiomycota	c__Agaricomycetes	o__Cantharellales	f__Ceratobasidiaceae	g__unclassified_f__Ceratobasidiaceae
p__unclassified_k__Fungi	c__unclassified_k__Fungi	o__unclassified_k__Fungi	f__unclassified_k__Fungi	g__unclassified_k__Fungi
p__unclassified_k__Fungi	c__unclassified_k__Fungi	o__unclassified_k__Fungi	f__unclassified_k__Fungi	g__unclassified_k__Fungi
p__unclassified_k__Fungi	c__unclassified_k__Fungi	o__unclassified_k__Fungi	f__unclassified_k__Fungi	g__unclassified_k__Fungi
p__unclassified_k__Fungi	c__unclassified_k__Fungi	o__unclassified_k__Fungi	f__unclassified_k__Fungi	g__unclassified_k__Fungi
p__unclassified_k__Fungi	c__unclassified_k__Fungi	o__unclassified_k__Fungi	f__unclassified_k__Fungi	g__unclassified_k__Fungi
p__Basidiomycota	c__unclassified_p__Basidiomycota	o__unclassified_p__Basidiomycota	f__unclassified_p__Basidiomycota	g__unclassified_p__Basidiomycota
p__Basidiomycota	c__Agaricomycetes	o__unclassified_c__Agaricomycetes	f__unclassified_c__Agaricomycetes	g__unclassified_c__Agaricomycetes
p__Ascomycota	c__Leotiomycetes	o__Helotiales	f__Hyaloscyphaceae	g__Glutinomyces
p__unclassified_k__Fungi	c__unclassified_k__Fungi	o__unclassified_k__Fungi	f__unclassified_k__Fungi	g__unclassified_k__Fungi
p__unclassified_k__Fungi	c__unclassified_k__Fungi	o__unclassified_k__Fungi	f__unclassified_k__Fungi	g__unclassified_k__Fungi
p__unclassified_k__Fungi	c__unclassified_k__Fungi	o__unclassified_k__Fungi	f__unclassified_k__Fungi	g__unclassified_k__Fungi
p__Ascomycota	c__Sordariomycetes	o__unclassified_c__Sordariomycetes	f__unclassified_c__Sordariomycetes	g__unclassified_c__Sordariomycetes
p__Ascomycota	c__Sordariomycetes	o__Hypocreales	f__Bionectriaceae	g__Clonostachys
p__Basidiomycota	c__Agaricomycetes	o__Atheliales	f__Atheliaceae	g__Atheliaceae_gen_Incertae_sedis
p__Ascomycota	c__Sordariomycetes	o__unclassified_c__Sordariomycetes	f__unclassified_c__Sordariomycetes	g__unclassified_c__Sordariomycetes
p__Ascomycota	c__Dothideomycetes	o__unclassified_c__Dothideomycetes	f__unclassified_c__Dothideomycetes	g__unclassified_c__Dothideomycetes
p__Glomeromycota	c__unclassified_p__Glomeromycota	o__unclassified_p__Glomeromycota	f__unclassified_p__Glomeromycota	g__unclassified_p__Glomeromycota
p__Ascomycota	c__Eurotiomycetes	o__Chaetothyriales	f__Trichomeriaceae	g__unclassified_f__Trichomeriaceae
p__unclassified_k__Fungi	c__unclassified_k__Fungi	o__unclassified_k__Fungi	f__unclassified_k__Fungi	g__unclassified_k__Fungi
p__Basidiomycota	c__unclassified_p__Basidiomycota	o__unclassified_p__Basidiomycota	f__unclassified_p__Basidiomycota	g__unclassified_p__Basidiomycota
p__unclassified_k__Fungi	c__unclassified_k__Fungi	o__unclassified_k__Fungi	f__unclassified_k__Fungi	g__unclassified_k__Fungi
p__Kickxellomycota	c__Ramicandelaberomycetes	o__Ramicandelaberales	f__Ramicandelaberales_fam_Incertae_sedis	g__Ramicandelaberales_gen_Incertae_sedis
p__Basidiomycota	c__Agaricomycetes	o__Russulales	f__Russulaceae	g__Russula
p__Chytridiomycota	c__unclassified_p__Chytridiomycota	o__unclassified_p__Chytridiomycota	f__unclassified_p__Chytridiomycota	g__unclassified_p__Chytridiomycota
p__Basidiomycota	c__Agaricomycetes	o__Agaricales	f__Agaricaceae	g__Micropsalliota
p__Ascomycota	c__Dothideomycetes	o__Pleosporales	f__Massarinaceae	g__Massarina
p__Ascomycota	c__Pezizomycetes	o__Pezizales	f__Pyronemataceae	g__Pyronemataceae_gen_Incertae_sedis
p__unclassified_k__Fungi	c__unclassified_k__Fungi	o__unclassified_k__Fungi	f__unclassified_k__Fungi	g__unclassified_k__Fungi
p__Ascomycota	c__Sordariomycetes	o__Chaetosphaeriales	f__Chaetosphaeriaceae	g__Chaetosphaeria
p__Glomeromycota	c__Glomeromycetes	o__Glomerales	f__Glomeraceae	g__Glomeraceae_gen_Incertae_sedis
p__Ascomycota	c__Sordariomycetes	o__Coniochaetales	f__Coniochaetaceae	g__Coniochaeta
p__Ascomycota	c__Sordariomycetes	o__Hypocreales	f__Clavicipitaceae	g__Metapochonia
p__Glomeromycota	c__unclassified_p__Glomeromycota	o__unclassified_p__Glomeromycota	f__unclassified_p__Glomeromycota	g__unclassified_p__Glomeromycota
p__unclassified_k__Fungi	c__unclassified_k__Fungi	o__unclassified_k__Fungi	f__unclassified_k__Fungi	g__unclassified_k__Fungi
p__Glomeromycota	c__unclassified_p__Glomeromycota	o__unclassified_p__Glomeromycota	f__unclassified_p__Glomeromycota	g__unclassified_p__Glomeromycota
p__unclassified_k__Fungi	c__unclassified_k__Fungi	o__unclassified_k__Fungi	f__unclassified_k__Fungi	g__unclassified_k__Fungi
p__Basidiomycota	c__Microbotryomycetes	o__Microbotryomycetes_ord_Incertae_sedis	f__Colacogloeaceae	g__Colacogloea
p__Ascomycota	c__Dothideomycetes	o__unclassified_c__Dothideomycetes	f__unclassified_c__Dothideomycetes	g__unclassified_c__Dothideomycetes
p__unclassified_k__Fungi	c__unclassified_k__Fungi	o__unclassified_k__Fungi	f__unclassified_k__Fungi	g__unclassified_k__Fungi
p__Ascomycota	c__Eurotiomycetes	o__Eurotiales	f__Aspergillaceae	g__Pseudopenicillium
p__unclassified_k__Fungi	c__unclassified_k__Fungi	o__unclassified_k__Fungi	f__unclassified_k__Fungi	g__unclassified_k__Fungi
p__Ascomycota	c__Dothideomycetes	o__Dothideomycetes_ord_Incertae_sedis	f__Dothideomycetes_fam_Incertae_sedis	g__Dothideomycetes_gen_Incertae_sedis
p__unclassified_k__Fungi	c__unclassified_k__Fungi	o__unclassified_k__Fungi	f__unclassified_k__Fungi	g__unclassified_k__Fungi
p__Ascomycota	c__Sordariomycetes	o__Hypocreales	f__Nectriaceae	g__Neocosmospora
p__unclassified_k__Fungi	c__unclassified_k__Fungi	o__unclassified_k__Fungi	f__unclassified_k__Fungi	g__unclassified_k__Fungi
p__unclassified_k__Fungi	c__unclassified_k__Fungi	o__unclassified_k__Fungi	f__unclassified_k__Fungi	g__unclassified_k__Fungi
p__Ascomycota	c__Sordariomycetes	o__unclassified_c__Sordariomycetes	f__unclassified_c__Sordariomycetes	g__unclassified_c__Sordariomycetes
p__unclassified_k__Fungi	c__unclassified_k__Fungi	o__unclassified_k__Fungi	f__unclassified_k__Fungi	g__unclassified_k__Fungi
p__unclassified_k__Fungi	c__unclassified_k__Fungi	o__unclassified_k__Fungi	f__unclassified_k__Fungi	g__unclassified_k__Fungi
p__Ascomycota	c__unclassified_p__Ascomycota	o__unclassified_p__Ascomycota	f__unclassified_p__Ascomycota	g__unclassified_p__Ascomycota
p__Mortierellomycota	c__Mortierellomycetes	o__Mortierellales	f__Mortierellaceae	g__unclassified_f__Mortierellaceae
p__Ascomycota	c__Eurotiomycetes	o__Eurotiales	f__Aspergillaceae	g__Aspergillus
p__Ascomycota	c__Dothideomycetes	o__Pleosporales	f__Didymosphaeriaceae	g__Paraphaeosphaeria
p__unclassified_k__Fungi	c__unclassified_k__Fungi	o__unclassified_k__Fungi	f__unclassified_k__Fungi	g__unclassified_k__Fungi
p__unclassified_k__Fungi	c__unclassified_k__Fungi	o__unclassified_k__Fungi	f__unclassified_k__Fungi	g__unclassified_k__Fungi
p__unclassified_k__Fungi	c__unclassified_k__Fungi	o__unclassified_k__Fungi	f__unclassified_k__Fungi	g__unclassified_k__Fungi
p__Basidiomycota	c__Agaricomycetes	o__Agaricales	f__Agaricaceae	g__Agaricus
p__Ascomycota	c__Sordariomycetes	o__Hypocreales	f__Hypocreaceae	g__unclassified_f__Hypocreaceae
p__Kickxellomycota	c__unclassified_p__Kickxellomycota	o__unclassified_p__Kickxellomycota	f__unclassified_p__Kickxellomycota	g__unclassified_p__Kickxellomycota
p__unclassified_k__Fungi	c__unclassified_k__Fungi	o__unclassified_k__Fungi	f__unclassified_k__Fungi	g__unclassified_k__Fungi
p__Ascomycota	c__Sordariomycetes	o__Hypocreales	f__Hypocreales_fam_Incertae_sedis	g__Hypocreales_gen_Incertae_sedis
p__Basidiomycota	c__Agaricomycetes	o__Atheliales	f__unclassified_o__Atheliales	g__unclassified_o__Atheliales
p__unclassified_k__Fungi	c__unclassified_k__Fungi	o__unclassified_k__Fungi	f__unclassified_k__Fungi	g__unclassified_k__Fungi
p__unclassified_k__Fungi	c__unclassified_k__Fungi	o__unclassified_k__Fungi	f__unclassified_k__Fungi	g__unclassified_k__Fungi
p__Basidiomycota	c__Agaricomycetes	o__Boletales	f__Pisolithaceae	g__Pisolithus
p__Ascomycota	c__Sordariomycetes	o__Hypocreales	f__Hypocreaceae	g__Sphaerostilbella
p__Basidiomycota	c__Agaricomycetes	o__Agaricales	f__Lyophyllaceae	g__Tephrocybe
p__Basidiomycota	c__Tritirachiomycetes	o__Tritirachiomycetes_ord_Incertae_sedis	f__Tritirachiomycetes_fam_Incertae_sedis	g__Tritirachiomycetes_gen_Incertae_sedis
p__Basidiomycota	c__Tremellomycetes	o__Filobasidiales	f__Piskurozymaceae	g__Solicoccozyma
p__Ascomycota	c__Eurotiomycetes	o__Chaetothyriales	f__Chaetothyriaceae	g__Camptophora
p__Ascomycota	c__Sordariomycetes	o__Atractosporales	f__Conlariaceae	g__Conlarium
p__Ascomycota	c__Sordariomycetes	o__Hypocreales	f__Cordycipitaceae	g__unclassified_f__Cordycipitaceae
p__Ascomycota	c__Leotiomycetes	o__Helotiales	f__Myxotrichaceae	g__Oidiodendron
p__unclassified_k__Fungi	c__unclassified_k__Fungi	o__unclassified_k__Fungi	f__unclassified_k__Fungi	g__unclassified_k__Fungi
p__unclassified_k__Fungi	c__unclassified_k__Fungi	o__unclassified_k__Fungi	f__unclassified_k__Fungi	g__unclassified_k__Fungi
p__unclassified_k__Fungi	c__unclassified_k__Fungi	o__unclassified_k__Fungi	f__unclassified_k__Fungi	g__unclassified_k__Fungi
p__Ascomycota	c__Sordariomycetes	o__Xenospadicoidales	f__Xenospadicoidaceae	g__Neospadicoides
p__unclassified_k__Fungi	c__unclassified_k__Fungi	o__unclassified_k__Fungi	f__unclassified_k__Fungi	g__unclassified_k__Fungi
p__unclassified_k__Fungi	c__unclassified_k__Fungi	o__unclassified_k__Fungi	f__unclassified_k__Fungi	g__unclassified_k__Fungi
p__unclassified_k__Fungi	c__unclassified_k__Fungi	o__unclassified_k__Fungi	f__unclassified_k__Fungi	g__unclassified_k__Fungi
p__unclassified_k__Fungi	c__unclassified_k__Fungi	o__unclassified_k__Fungi	f__unclassified_k__Fungi	g__unclassified_k__Fungi
p__unclassified_k__Fungi	c__unclassified_k__Fungi	o__unclassified_k__Fungi	f__unclassified_k__Fungi	g__unclassified_k__Fungi
p__unclassified_k__Fungi	c__unclassified_k__Fungi	o__unclassified_k__Fungi	f__unclassified_k__Fungi	g__unclassified_k__Fungi
p__Ascomycota	c__Eurotiomycetes	o__Chaetothyriales	f__Herpotrichiellaceae	g__Cladophialophora
p__Ascomycota	c__Dothideomycetes	o__Pleosporales	f__unclassified_o__Pleosporales	g__unclassified_o__Pleosporales
p__unclassified_k__Fungi	c__unclassified_k__Fungi	o__unclassified_k__Fungi	f__unclassified_k__Fungi	g__unclassified_k__Fungi
p__unclassified_k__Fungi	c__unclassified_k__Fungi	o__unclassified_k__Fungi	f__unclassified_k__Fungi	g__unclassified_k__Fungi
p__unclassified_k__Fungi	c__unclassified_k__Fungi	o__unclassified_k__Fungi	f__unclassified_k__Fungi	g__unclassified_k__Fungi
p__unclassified_k__Fungi	c__unclassified_k__Fungi	o__unclassified_k__Fungi	f__unclassified_k__Fungi	g__unclassified_k__Fungi
p__unclassified_k__Fungi	c__unclassified_k__Fungi	o__unclassified_k__Fungi	f__unclassified_k__Fungi	g__unclassified_k__Fungi
p__unclassified_k__Fungi	c__unclassified_k__Fungi	o__unclassified_k__Fungi	f__unclassified_k__Fungi	g__unclassified_k__Fungi
p__unclassified_k__Fungi	c__unclassified_k__Fungi	o__unclassified_k__Fungi	f__unclassified_k__Fungi	g__unclassified_k__Fungi
p__Ascomycota	c__Eurotiomycetes	o__Chaetothyriales	f__Herpotrichiellaceae	g__Cladophialophora
p__Basidiomycota	c__Agaricomycetes	o__Boletales	f__Rhizopogonaceae	g__Rhizopogon
p__Ascomycota	c__unclassified_p__Ascomycota	o__unclassified_p__Ascomycota	f__unclassified_p__Ascomycota	g__unclassified_p__Ascomycota
p__Ascomycota	c__Eurotiomycetes	o__Chaetothyriales	f__Herpotrichiellaceae	g__Capronia
p__Ascomycota	c__Eurotiomycetes	o__Chaetothyriales	f__Herpotrichiellaceae	g__Cladophialophora
p__Basidiomycota	c__Cystobasidiomycetes	o__Cystobasidiomycetes_ord_Incertae_sedis	f__Symmetrosporaceae	g__Symmetrospora
p__Basidiomycota	c__Cystobasidiomycetes	o__Cystobasidiomycetes_ord_Incertae_sedis	f__Symmetrosporaceae	g__Symmetrospora
p__Basidiomycota	c__Pucciniomycetes	o__unclassified_c__Pucciniomycetes	f__unclassified_c__Pucciniomycetes	g__unclassified_c__Pucciniomycetes
p__Fungi_phy_Incertae_sedis	c__Fungi_cls_Incertae_sedis	o__Fungi_ord_Incertae_sedis	f__Fungi_fam_Incertae_sedis	g__Fungi_gen_Incertae_sedis
p__Ascomycota	c__Sordariomycetes	o__Hypocreales	f__Clavicipitaceae	g__Parametarhizium
p__Ascomycota	c__Eurotiomycetes	o__Eurotiales	f__Trichocomaceae	g__Sagenomella
p__Kickxellomycota	c__GS19	o__GS19_ord_Incertae_sedis	f__GS19_ord_Incertae_sedis_fam_Incertae_sedis	g__GS19_ord_Incertae_sedis_gen_Incertae_sedis
p__Ascomycota	c__Dothideomycetes	o__unclassified_c__Dothideomycetes	f__unclassified_c__Dothideomycetes	g__unclassified_c__Dothideomycetes
p__Basidiomycota	c__Agaricostilbomycetes	o__unclassified_c__Agaricostilbomycetes	f__unclassified_c__Agaricostilbomycetes	g__unclassified_c__Agaricostilbomycetes
p__unclassified_k__Fungi	c__unclassified_k__Fungi	o__unclassified_k__Fungi	f__unclassified_k__Fungi	g__unclassified_k__Fungi
p__unclassified_k__Fungi	c__unclassified_k__Fungi	o__unclassified_k__Fungi	f__unclassified_k__Fungi	g__unclassified_k__Fungi
p__unclassified_k__Fungi	c__unclassified_k__Fungi	o__unclassified_k__Fungi	f__unclassified_k__Fungi	g__unclassified_k__Fungi
p__unclassified_k__Fungi	c__unclassified_k__Fungi	o__unclassified_k__Fungi	f__unclassified_k__Fungi	g__unclassified_k__Fungi
p__unclassified_k__Fungi	c__unclassified_k__Fungi	o__unclassified_k__Fungi	f__unclassified_k__Fungi	g__unclassified_k__Fungi
p__unclassified_k__Fungi	c__unclassified_k__Fungi	o__unclassified_k__Fungi	f__unclassified_k__Fungi	g__unclassified_k__Fungi
p__Ascomycota	c__Leotiomycetes	o__Helotiales	f__Helotiales_fam_Incertae_sedis	g__Humicolopsis
p__unclassified_k__Fungi	c__unclassified_k__Fungi	o__unclassified_k__Fungi	f__unclassified_k__Fungi	g__unclassified_k__Fungi
p__unclassified_k__Fungi	c__unclassified_k__Fungi	o__unclassified_k__Fungi	f__unclassified_k__Fungi	g__unclassified_k__Fungi
p__unclassified_k__Fungi	c__unclassified_k__Fungi	o__unclassified_k__Fungi	f__unclassified_k__Fungi	g__unclassified_k__Fungi
p__Ascomycota	c__Dothideomycetes	o__Mycosphaerellales	f__Teratosphaeriaceae	g__Capnobotryella
p__unclassified_k__Fungi	c__unclassified_k__Fungi	o__unclassified_k__Fungi	f__unclassified_k__Fungi	g__unclassified_k__Fungi
p__Ascomycota	c__Sordariomycetes	o__unclassified_c__Sordariomycetes	f__unclassified_c__Sordariomycetes	g__unclassified_c__Sordariomycetes
p__Ascomycota	c__Sordariomycetes	o__Hypocreales	f__Hypocreaceae	g__unclassified_f__Hypocreaceae
p__Ascomycota	c__Sordariomycetes	o__Sordariales	f__Lasiosphaeriaceae	g__Fimetariella
p__Ascomycota	c__unclassified_p__Ascomycota	o__unclassified_p__Ascomycota	f__unclassified_p__Ascomycota	g__unclassified_p__Ascomycota
p__Mucoromycota	c__Umbelopsidomycetes	o__Umbelopsidales	f__Umbelopsidaceae	g__Umbelopsis
p__Basidiomycota	c__unclassified_p__Basidiomycota	o__unclassified_p__Basidiomycota	f__unclassified_p__Basidiomycota	g__unclassified_p__Basidiomycota
p__Chytridiomycota	c__Spizellomycetes	o__Spizellomycetales	f__Spizellomycetaceae	g__Spizellomycetaceae_gen_Incertae_sedis
p__Glomeromycota	c__unclassified_p__Glomeromycota	o__unclassified_p__Glomeromycota	f__unclassified_p__Glomeromycota	g__unclassified_p__Glomeromycota
p__Ascomycota	c__Orbiliomycetes	o__Orbiliales	f__Orbiliaceae	g__unclassified_f__Orbiliaceae
p__Glomeromycota	c__unclassified_p__Glomeromycota	o__unclassified_p__Glomeromycota	f__unclassified_p__Glomeromycota	g__unclassified_p__Glomeromycota
p__Ascomycota	c__Eurotiomycetes	o__Chaetothyriales	f__Trichomeriaceae	g__Trichomerium
p__Basidiomycota	c__Agaricomycetes	o__Agaricales	f__Agaricaceae	g__Agaricus
p__Ascomycota	c__Sordariomycetes	o__Hypocreales	f__Cordycipitaceae	g__Flavocillium
p__Ascomycota	c__unclassified_p__Ascomycota	o__unclassified_p__Ascomycota	f__unclassified_p__Ascomycota	g__unclassified_p__Ascomycota
p__Basidiomycota	c__Agaricomycetes	o__Polyporales	f__Hyphodermataceae	g__Hyphoderma
p__Ascomycota	c__Dothideomycetes	o__Mycosphaerellales	f__Teratosphaeriaceae	g__unclassified_f__Teratosphaeriaceae
p__Chytridiomycota	c__unclassified_p__Chytridiomycota	o__unclassified_p__Chytridiomycota	f__unclassified_p__Chytridiomycota	g__unclassified_p__Chytridiomycota
p__Basidiomycota	c__Agaricomycetes	o__Agaricales	f__Psathyrellaceae	g__Psathyrellaceae_gen_Incertae_sedis
p__Fungi_phy_Incertae_sedis	c__Fungi_cls_Incertae_sedis	o__Fungi_ord_Incertae_sedis	f__Fungi_fam_Incertae_sedis	g__Fungi_gen_Incertae_sedis
p__Mortierellomycota	c__Mortierellomycetes	o__Mortierellales	f__Mortierellaceae	g__Mortierella
p__Ascomycota	c__Sordariomycetes	o__Hypocreales	f__Cordycipitaceae	g__Leptobacillium
p__Ascomycota	c__Dothideomycetes	o__Dothideomycetes_ord_Incertae_sedis	f__Dothideomycetes_fam_Incertae_sedis	g__Dothideomycetes_gen_Incertae_sedis
p__Basidiomycota	c__Agaricomycetes	o__Agaricales	f__Tricholomataceae	g__Delicatula
p__unclassified_k__Fungi	c__unclassified_k__Fungi	o__unclassified_k__Fungi	f__unclassified_k__Fungi	g__unclassified_k__Fungi
p__Ascomycota	c__Sordariomycetes	o__Xylariales	f__Graphostromataceae	g__Biscogniauxia
p__Ascomycota	c__unclassified_p__Ascomycota	o__unclassified_p__Ascomycota	f__unclassified_p__Ascomycota	g__unclassified_p__Ascomycota
p__Ascomycota	c__Sordariomycetes	o__Pseudodactylariales	f__Pseudodactylariaceae	g__Pseudodactylaria
p__Basidiomycota	c__Tremellomycetes	o__unclassified_c__Tremellomycetes	f__unclassified_c__Tremellomycetes	g__unclassified_c__Tremellomycetes
p__Mortierellomycota	c__Mortierellomycetes	o__Mortierellales	f__Mortierellaceae	g__Mortierella
p__Ascomycota	c__Sordariomycetes	o__Xylariales	f__Amphisphaeriaceae	g__Polyscytalum
p__Ascomycota	c__Eurotiomycetes	o__Phaeomoniellales	f__Phaeomoniellaceae	g__Neophaeomoniella
p__Ascomycota	c__unclassified_p__Ascomycota	o__unclassified_p__Ascomycota	f__unclassified_p__Ascomycota	g__unclassified_p__Ascomycota
p__unclassified_k__Fungi	c__unclassified_k__Fungi	o__unclassified_k__Fungi	f__unclassified_k__Fungi	g__unclassified_k__Fungi
p__Ascomycota	c__Sordariomycetes	o__unclassified_c__Sordariomycetes	f__unclassified_c__Sordariomycetes	g__unclassified_c__Sordariomycetes
p__Ascomycota	c__Sordariomycetes	o__Hypocreales	f__Hypocreales_fam_Incertae_sedis	g__Sesquicillium
p__Ascomycota	c__Eurotiomycetes	o__Chaetothyriales	f__unclassified_o__Chaetothyriales	g__unclassified_o__Chaetothyriales
p__Basidiomycota	c__Exobasidiomycetes	o__Exobasidiales	f__Exobasidiaceae	g__Exobasidium
p__Ascomycota	c__Leotiomycetes	o__Helotiales	f__unclassified_o__Helotiales	g__unclassified_o__Helotiales
p__Mucoromycota	c__Umbelopsidomycetes	o__GS23	f__GS23_fam_Incertae_sedis	g__GS23_gen_Incertae_sedis
p__Ascomycota	c__Dothideomycetes	o__Venturiales	f__Venturiales_fam_Incertae_sedis	g__Venturiales_gen_Incertae_sedis
p__Rozellomycota	c__Rozellomycota_cls_Incertae_sedis	o__Rozellomycota_ord_Incertae_sedis	f__Rozellomycota_fam_Incertae_sedis	g__Rozellomycota_gen_Incertae_sedis
p__Rozellomycota	c__Rozellomycota_cls_Incertae_sedis	o__Rozellomycota_ord_Incertae_sedis	f__Rozellomycota_fam_Incertae_sedis	g__Rozellomycota_gen_Incertae_sedis
p__Ascomycota	c__Dothideomycetes	o__unclassified_c__Dothideomycetes	f__unclassified_c__Dothideomycetes	g__unclassified_c__Dothideomycetes
p__Basidiomycota	c__Agaricomycetes	o__Thelephorales	f__Thelephoraceae	g__Tomentella
p__Ascomycota	c__Sordariomycetes	o__unclassified_c__Sordariomycetes	f__unclassified_c__Sordariomycetes	g__unclassified_c__Sordariomycetes
p__Ascomycota	c__Archaeorhizomycetes	o__GS31	f__GS31_fam_Incertae_sedis	g__GS31_gen_Incertae_sedis
p__unclassified_k__Fungi	c__unclassified_k__Fungi	o__unclassified_k__Fungi	f__unclassified_k__Fungi	g__unclassified_k__Fungi
p__unclassified_k__Fungi	c__unclassified_k__Fungi	o__unclassified_k__Fungi	f__unclassified_k__Fungi	g__unclassified_k__Fungi
p__unclassified_k__Fungi	c__unclassified_k__Fungi	o__unclassified_k__Fungi	f__unclassified_k__Fungi	g__unclassified_k__Fungi
p__Ascomycota	c__Sareomycetes	o__Sareales	f__Sareaceae	g__Sarea
p__unclassified_k__Fungi	c__unclassified_k__Fungi	o__unclassified_k__Fungi	f__unclassified_k__Fungi	g__unclassified_k__Fungi
p__unclassified_k__Fungi	c__unclassified_k__Fungi	o__unclassified_k__Fungi	f__unclassified_k__Fungi	g__unclassified_k__Fungi
p__unclassified_k__Fungi	c__unclassified_k__Fungi	o__unclassified_k__Fungi	f__unclassified_k__Fungi	g__unclassified_k__Fungi
p__unclassified_k__Fungi	c__unclassified_k__Fungi	o__unclassified_k__Fungi	f__unclassified_k__Fungi	g__unclassified_k__Fungi
p__unclassified_k__Fungi	c__unclassified_k__Fungi	o__unclassified_k__Fungi	f__unclassified_k__Fungi	g__unclassified_k__Fungi
p__Ascomycota	c__Eurotiomycetes	o__Eurotiales	f__Aspergillaceae	g__Talaromyces
p__unclassified_k__Fungi	c__unclassified_k__Fungi	o__unclassified_k__Fungi	f__unclassified_k__Fungi	g__unclassified_k__Fungi
p__Ascomycota	c__Sordariomycetes	o__Hypocreales	f__Ophiocordycipitaceae	g__Albophoma
p__Ascomycota	c__Sordariomycetes	o__Coniochaetales	f__Coniochaetaceae	g__Coniochaeta
p__unclassified_k__Fungi	c__unclassified_k__Fungi	o__unclassified_k__Fungi	f__unclassified_k__Fungi	g__unclassified_k__Fungi
p__unclassified_k__Fungi	c__unclassified_k__Fungi	o__unclassified_k__Fungi	f__unclassified_k__Fungi	g__unclassified_k__Fungi
p__Basidiomycota	c__Agaricomycetes	o__Agaricales	f__unclassified_o__Agaricales	g__unclassified_o__Agaricales
p__Ascomycota	c__Sordariomycetes	o__Hypocreales	f__Hypocreaceae	g__unclassified_f__Hypocreaceae
p__Mortierellomycota	c__Mortierellomycetes	o__Mortierellales	f__Mortierellaceae	g__unclassified_f__Mortierellaceae
p__unclassified_k__Fungi	c__unclassified_k__Fungi	o__unclassified_k__Fungi	f__unclassified_k__Fungi	g__unclassified_k__Fungi
p__unclassified_k__Fungi	c__unclassified_k__Fungi	o__unclassified_k__Fungi	f__unclassified_k__Fungi	g__unclassified_k__Fungi
p__unclassified_k__Fungi	c__unclassified_k__Fungi	o__unclassified_k__Fungi	f__unclassified_k__Fungi	g__unclassified_k__Fungi
p__unclassified_k__Fungi	c__unclassified_k__Fungi	o__unclassified_k__Fungi	f__unclassified_k__Fungi	g__unclassified_k__Fungi
p__unclassified_k__Fungi	c__unclassified_k__Fungi	o__unclassified_k__Fungi	f__unclassified_k__Fungi	g__unclassified_k__Fungi
p__unclassified_k__Fungi	c__unclassified_k__Fungi	o__unclassified_k__Fungi	f__unclassified_k__Fungi	g__unclassified_k__Fungi
p__unclassified_k__Fungi	c__unclassified_k__Fungi	o__unclassified_k__Fungi	f__unclassified_k__Fungi	g__unclassified_k__Fungi
p__Ascomycota	c__Dothideomycetes	o__unclassified_c__Dothideomycetes	f__unclassified_c__Dothideomycetes	g__unclassified_c__Dothideomycetes
p__unclassified_k__Fungi	c__unclassified_k__Fungi	o__unclassified_k__Fungi	f__unclassified_k__Fungi	g__unclassified_k__Fungi
p__Ascomycota	c__Sordariomycetes	o__Hypocreales	f__Nectriaceae	g__Neonectria
p__Ascomycota	c__Eurotiomycetes	o__unclassified_c__Eurotiomycetes	f__unclassified_c__Eurotiomycetes	g__unclassified_c__Eurotiomycetes
p__unclassified_k__Fungi	c__unclassified_k__Fungi	o__unclassified_k__Fungi	f__unclassified_k__Fungi	g__unclassified_k__Fungi
p__unclassified_k__Fungi	c__unclassified_k__Fungi	o__unclassified_k__Fungi	f__unclassified_k__Fungi	g__unclassified_k__Fungi
p__unclassified_k__Fungi	c__unclassified_k__Fungi	o__unclassified_k__Fungi	f__unclassified_k__Fungi	g__unclassified_k__Fungi
p__unclassified_k__Fungi	c__unclassified_k__Fungi	o__unclassified_k__Fungi	f__unclassified_k__Fungi	g__unclassified_k__Fungi
p__Basidiomycota	c__Agaricomycetes	o__Sebacinales	f__unclassified_o__Sebacinales	g__unclassified_o__Sebacinales
p__unclassified_k__Fungi	c__unclassified_k__Fungi	o__unclassified_k__Fungi	f__unclassified_k__Fungi	g__unclassified_k__Fungi
p__Basidiomycota	c__Agaricomycetes	o__Boletales	f__Rhizopogonaceae	g__Rhizopogon
p__Ascomycota	c__Eurotiomycetes	o__Chaetothyriales	f__Herpotrichiellaceae	g__unclassified_f__Herpotrichiellaceae
p__unclassified_k__Fungi	c__unclassified_k__Fungi	o__unclassified_k__Fungi	f__unclassified_k__Fungi	g__unclassified_k__Fungi
p__Ascomycota	c__Eurotiomycetes	o__Chaetothyriales	f__Herpotrichiellaceae	g__unclassified_f__Herpotrichiellaceae
p__Basidiomycota	c__Tremellomycetes	o__Tremellales	f__Bulleribasidiaceae	g__Derxomyces
p__Ascomycota	c__Sordariomycetes	o__Hypocreales	f__unclassified_o__Hypocreales	g__unclassified_o__Hypocreales
p__Ascomycota	c__Eurotiomycetes	o__Chaetothyriales	f__unclassified_o__Chaetothyriales	g__unclassified_o__Chaetothyriales
p__Ascomycota	c__Orbiliomycetes	o__Orbiliales	f__Orbiliaceae	g__unclassified_f__Orbiliaceae
p__Ascomycota	c__Dothideomycetes	o__Mycosphaerellales	f__Mycosphaerellaceae	g__Zasmidium
p__unclassified_k__Fungi	c__unclassified_k__Fungi	o__unclassified_k__Fungi	f__unclassified_k__Fungi	g__unclassified_k__Fungi
p__unclassified_k__Fungi	c__unclassified_k__Fungi	o__unclassified_k__Fungi	f__unclassified_k__Fungi	g__unclassified_k__Fungi
p__unclassified_k__Fungi	c__unclassified_k__Fungi	o__unclassified_k__Fungi	f__unclassified_k__Fungi	g__unclassified_k__Fungi
p__unclassified_k__Fungi	c__unclassified_k__Fungi	o__unclassified_k__Fungi	f__unclassified_k__Fungi	g__unclassified_k__Fungi
p__unclassified_k__Fungi	c__unclassified_k__Fungi	o__unclassified_k__Fungi	f__unclassified_k__Fungi	g__unclassified_k__Fungi
p__unclassified_k__Fungi	c__unclassified_k__Fungi	o__unclassified_k__Fungi	f__unclassified_k__Fungi	g__unclassified_k__Fungi
p__Ascomycota	c__Dothideomycetes	o__Mycosphaerellales	f__Teratosphaeriaceae	g__Catenulostroma
p__unclassified_k__Fungi	c__unclassified_k__Fungi	o__unclassified_k__Fungi	f__unclassified_k__Fungi	g__unclassified_k__Fungi
p__unclassified_k__Fungi	c__unclassified_k__Fungi	o__unclassified_k__Fungi	f__unclassified_k__Fungi	g__unclassified_k__Fungi
p__Basidiomycota	c__Agaricomycetes	o__Boletales	f__Sclerodermataceae	g__Scleroderma
p__unclassified_k__Fungi	c__unclassified_k__Fungi	o__unclassified_k__Fungi	f__unclassified_k__Fungi	g__unclassified_k__Fungi
p__unclassified_k__Fungi	c__unclassified_k__Fungi	o__unclassified_k__Fungi	f__unclassified_k__Fungi	g__unclassified_k__Fungi
p__unclassified_k__Fungi	c__unclassified_k__Fungi	o__unclassified_k__Fungi	f__unclassified_k__Fungi	g__unclassified_k__Fungi
p__unclassified_k__Fungi	c__unclassified_k__Fungi	o__unclassified_k__Fungi	f__unclassified_k__Fungi	g__unclassified_k__Fungi
p__Basidiomycota	c__Agaricomycetes	o__Agaricales	f__Lyophyllaceae	g__Calocybe
p__Ascomycota	c__Dothideomycetes	o__Myriangiales	f__Elsinoaceae	g__Elsinoaceae_gen_Incertae_sedis
p__Ascomycota	c__Leotiomycetes	o__Helotiales	f__Tympanidaceae	g__Tympanis
p__Basidiomycota	c__Agaricomycetes	o__Agaricales	f__Lycoperdaceae	g__Calvatia
p__Ascomycota	c__Sordariomycetes	o__Hypocreales	f__Ophiocordycipitaceae	g__Tolypocladium
p__Basidiomycota	c__Cystobasidiomycetes	o__unclassified_c__Cystobasidiomycetes	f__unclassified_c__Cystobasidiomycetes	g__unclassified_c__Cystobasidiomycetes
p__Ascomycota	c__Sordariomycetes	o__Amphisphaeriales	f__Pestalotiopsidaceae	g__Pestalotiopsis
p__Ascomycota	c__unclassified_p__Ascomycota	o__unclassified_p__Ascomycota	f__unclassified_p__Ascomycota	g__unclassified_p__Ascomycota
p__Ascomycota	c__Dothideomycetes	o__Mycosphaerellales	f__Teratosphaeriaceae	g__Teratosphaeria
p__Ascomycota	c__Dothideomycetes	o__Mycosphaerellales	f__Teratosphaeriaceae	g__unclassified_f__Teratosphaeriaceae
p__Ascomycota	c__Eurotiomycetes	o__Chaetothyriales	f__unclassified_o__Chaetothyriales	g__unclassified_o__Chaetothyriales
p__Basidiomycota	c__Spiculogloeomycetes	o__Spiculogloeales	f__Spiculogloeales_fam_Incertae_sedis	g__Meniscomyces
p__unclassified_k__Fungi	c__unclassified_k__Fungi	o__unclassified_k__Fungi	f__unclassified_k__Fungi	g__unclassified_k__Fungi
p__Ascomycota	c__Eurotiomycetes	o__Eurotiales	f__Thermoascaceae	g__Thermoascus
p__Basidiomycota	c__Agaricomycetes	o__Boletales	f__unclassified_o__Boletales	g__unclassified_o__Boletales
p__Ascomycota	c__Dothideomycetes	o__Myriangiales	f__Myriangiaceae	g__Myriangium
p__Ascomycota	c__unclassified_p__Ascomycota	o__unclassified_p__Ascomycota	f__unclassified_p__Ascomycota	g__unclassified_p__Ascomycota
p__Ascomycota	c__unclassified_p__Ascomycota	o__unclassified_p__Ascomycota	f__unclassified_p__Ascomycota	g__unclassified_p__Ascomycota
p__Ascomycota	c__Dothideomycetes	o__Mycosphaerellales	f__Teratosphaeriaceae	g__unclassified_f__Teratosphaeriaceae
p__Ascomycota	c__Eurotiomycetes	o__Eurotiales	f__Aspergillaceae	g__Penicillium
p__Ascomycota	c__Sordariomycetes	o__Xylariales	f__Apiosporaceae	g__Apiospora
p__Chytridiomycota	c__unclassified_p__Chytridiomycota	o__unclassified_p__Chytridiomycota	f__unclassified_p__Chytridiomycota	g__unclassified_p__Chytridiomycota
p__Ascomycota	c__unclassified_p__Ascomycota	o__unclassified_p__Ascomycota	f__unclassified_p__Ascomycota	g__unclassified_p__Ascomycota
p__Ascomycota	c__Dothideomycetes	o__Mycosphaerellales	f__unclassified_o__Mycosphaerellales	g__unclassified_o__Mycosphaerellales
p__Basidiomycota	c__Agaricomycetes	o__Polyporales	f__Ganodermataceae	g__Ganoderma
p__Chytridiomycota	c__unclassified_p__Chytridiomycota	o__unclassified_p__Chytridiomycota	f__unclassified_p__Chytridiomycota	g__unclassified_p__Chytridiomycota
p__Basidiomycota	c__Agaricomycetes	o__Agaricales	f__Hymenogastraceae	g__Gymnopilus
p__Ascomycota	c__unclassified_p__Ascomycota	o__unclassified_p__Ascomycota	f__unclassified_p__Ascomycota	g__unclassified_p__Ascomycota
p__unclassified_k__Fungi	c__unclassified_k__Fungi	o__unclassified_k__Fungi	f__unclassified_k__Fungi	g__unclassified_k__Fungi
p__Ascomycota	c__Sordariomycetes	o__Glomerellales	f__Plectosphaerellaceae	g__Plectosphaerella
p__unclassified_k__Fungi	c__unclassified_k__Fungi	o__unclassified_k__Fungi	f__unclassified_k__Fungi	g__unclassified_k__Fungi
p__Chytridiomycota	c__unclassified_p__Chytridiomycota	o__unclassified_p__Chytridiomycota	f__unclassified_p__Chytridiomycota	g__unclassified_p__Chytridiomycota
p__Chytridiomycota	c__unclassified_p__Chytridiomycota	o__unclassified_p__Chytridiomycota	f__unclassified_p__Chytridiomycota	g__unclassified_p__Chytridiomycota
p__unclassified_k__Fungi	c__unclassified_k__Fungi	o__unclassified_k__Fungi	f__unclassified_k__Fungi	g__unclassified_k__Fungi
p__unclassified_k__Fungi	c__unclassified_k__Fungi	o__unclassified_k__Fungi	f__unclassified_k__Fungi	g__unclassified_k__Fungi
p__Ascomycota	c__Leotiomycetes	o__Rhytismatales	f__Rhytismataceae	g__Lophodermium
p__unclassified_k__Fungi	c__unclassified_k__Fungi	o__unclassified_k__Fungi	f__unclassified_k__Fungi	g__unclassified_k__Fungi
p__Ascomycota	c__Sordariomycetes	o__Hypocreales	f__Nectriaceae	g__Fusarium
p__Basidiomycota	c__Microbotryomycetes	o__Sporidiobolales	f__Sporidiobolales_fam_Incertae_sedis	g__Sporidiobolales_gen_Incertae_sedis
p__Ascomycota	c__unclassified_p__Ascomycota	o__unclassified_p__Ascomycota	f__unclassified_p__Ascomycota	g__unclassified_p__Ascomycota
p__Ascomycota	c__Sordariomycetes	o__Sordariales	f__Chaetomiaceae	g__Humicola
p__Mucoromycota	c__Umbelopsidomycetes	o__GS23	f__GS23_fam_Incertae_sedis	g__GS23_gen_Incertae_sedis
p__Ascomycota	c__Leotiomycetes	o__Thelebolales	f__Pseudeurotiaceae	g__Hyphozyma
p__Ascomycota	c__Dothideomycetes	o__Dothideales	f__unclassified_o__Dothideales	g__unclassified_o__Dothideales
p__Ascomycota	c__Arthoniomycetes	o__Lichenostigmatales	f__Phaeococcomycetaceae	g__Phaeococcomyces
p__Ascomycota	c__Arthoniomycetes	o__Lichenostigmatales	f__Phaeococcomycetaceae	g__Phaeococcomyces
p__Mortierellomycota	c__Mortierellomycetes	o__Mortierellales	f__Mortierellaceae	g__Podila
p__unclassified_k__Fungi	c__unclassified_k__Fungi	o__unclassified_k__Fungi	f__unclassified_k__Fungi	g__unclassified_k__Fungi
p__Kickxellomycota	c__Ramicandelaberomycetes	o__Ramicandelaberales	f__unclassified_o__Ramicandelaberales	g__unclassified_o__Ramicandelaberales
p__Ascomycota	c__Eurotiomycetes	o__Chaetothyriales	f__Herpotrichiellaceae	g__unclassified_f__Herpotrichiellaceae
p__unclassified_k__Fungi	c__unclassified_k__Fungi	o__unclassified_k__Fungi	f__unclassified_k__Fungi	g__unclassified_k__Fungi
p__unclassified_k__Fungi	c__unclassified_k__Fungi	o__unclassified_k__Fungi	f__unclassified_k__Fungi	g__unclassified_k__Fungi
p__unclassified_k__Fungi	c__unclassified_k__Fungi	o__unclassified_k__Fungi	f__unclassified_k__Fungi	g__unclassified_k__Fungi
p__Ascomycota	c__Dothideomycetes	o__Pleosporales	f__unclassified_o__Pleosporales	g__unclassified_o__Pleosporales
p__Ascomycota	c__Dothideomycetes	o__Mycosphaerellales	f__Mycosphaerellaceae	g__Epicoleosporium
p__Mucoromycota	c__Umbelopsidomycetes	o__Umbelopsidales	f__Umbelopsidaceae	g__Umbelopsis
p__Ascomycota	c__Eurotiomycetes	o__Eurotiales	f__Aspergillaceae	g__Talaromyces
p__Basidiomycota	c__Agaricomycetes	o__Hymenochaetales	f__Hymenochaetales_fam_Incertae_sedis	g__Skvortzovia
p__Basidiomycota	c__unclassified_p__Basidiomycota	o__unclassified_p__Basidiomycota	f__unclassified_p__Basidiomycota	g__unclassified_p__Basidiomycota
p__Ascomycota	c__Eurotiomycetes	o__Chaetothyriales	f__unclassified_o__Chaetothyriales	g__unclassified_o__Chaetothyriales
p__Chytridiomycota	c__unclassified_p__Chytridiomycota	o__unclassified_p__Chytridiomycota	f__unclassified_p__Chytridiomycota	g__unclassified_p__Chytridiomycota
p__Fungi_phy_Incertae_sedis	c__Fungi_cls_Incertae_sedis	o__Fungi_ord_Incertae_sedis	f__Fungi_fam_Incertae_sedis	g__Fungi_gen_Incertae_sedis
p__Ascomycota	c__Dothideomycetes	o__Venturiales	f__unclassified_o__Venturiales	g__unclassified_o__Venturiales
p__unclassified_k__Fungi	c__unclassified_k__Fungi	o__unclassified_k__Fungi	f__unclassified_k__Fungi	g__unclassified_k__Fungi
p__unclassified_k__Fungi	c__unclassified_k__Fungi	o__unclassified_k__Fungi	f__unclassified_k__Fungi	g__unclassified_k__Fungi
p__Basidiomycota	c__unclassified_p__Basidiomycota	o__unclassified_p__Basidiomycota	f__unclassified_p__Basidiomycota	g__unclassified_p__Basidiomycota
p__Ascomycota	c__Dothideomycetes	o__unclassified_c__Dothideomycetes	f__unclassified_c__Dothideomycetes	g__unclassified_c__Dothideomycetes
p__Ascomycota	c__unclassified_p__Ascomycota	o__unclassified_p__Ascomycota	f__unclassified_p__Ascomycota	g__unclassified_p__Ascomycota
p__unclassified_k__Fungi	c__unclassified_k__Fungi	o__unclassified_k__Fungi	f__unclassified_k__Fungi	g__unclassified_k__Fungi
p__unclassified_k__Fungi	c__unclassified_k__Fungi	o__unclassified_k__Fungi	f__unclassified_k__Fungi	g__unclassified_k__Fungi
p__unclassified_k__Fungi	c__unclassified_k__Fungi	o__unclassified_k__Fungi	f__unclassified_k__Fungi	g__unclassified_k__Fungi
p__Basidiomycota	c__Agaricomycetes	o__Corticiales	f__unclassified_o__Corticiales	g__unclassified_o__Corticiales
p__unclassified_k__Fungi	c__unclassified_k__Fungi	o__unclassified_k__Fungi	f__unclassified_k__Fungi	g__unclassified_k__Fungi
p__unclassified_k__Fungi	c__unclassified_k__Fungi	o__unclassified_k__Fungi	f__unclassified_k__Fungi	g__unclassified_k__Fungi
p__unclassified_k__Fungi	c__unclassified_k__Fungi	o__unclassified_k__Fungi	f__unclassified_k__Fungi	g__unclassified_k__Fungi
p__unclassified_k__Fungi	c__unclassified_k__Fungi	o__unclassified_k__Fungi	f__unclassified_k__Fungi	g__unclassified_k__Fungi
p__unclassified_k__Fungi	c__unclassified_k__Fungi	o__unclassified_k__Fungi	f__unclassified_k__Fungi	g__unclassified_k__Fungi
p__unclassified_k__Fungi	c__unclassified_k__Fungi	o__unclassified_k__Fungi	f__unclassified_k__Fungi	g__unclassified_k__Fungi
p__unclassified_k__Fungi	c__unclassified_k__Fungi	o__unclassified_k__Fungi	f__unclassified_k__Fungi	g__unclassified_k__Fungi
p__unclassified_k__Fungi	c__unclassified_k__Fungi	o__unclassified_k__Fungi	f__unclassified_k__Fungi	g__unclassified_k__Fungi
p__Ascomycota	c__Pezizomycotina_cls_Incertae_sedis	o__Pezizomycotina_ord_Incertae_sedis	f__Pezizomycotina_fam_Incertae_sedis	g__Ordus
p__Basidiomycota	c__Agaricomycetes	o__Agaricales	f__unclassified_o__Agaricales	g__unclassified_o__Agaricales
p__Ascomycota	c__Eurotiomycetes	o__unclassified_c__Eurotiomycetes	f__unclassified_c__Eurotiomycetes	g__unclassified_c__Eurotiomycetes
p__Ascomycota	c__Sordariomycetes	o__unclassified_c__Sordariomycetes	f__unclassified_c__Sordariomycetes	g__unclassified_c__Sordariomycetes
p__Ascomycota	c__Sordariomycetes	o__Hypocreales	f__Ophiocordycipitaceae	g__Purpureocillium
p__unclassified_k__Fungi	c__unclassified_k__Fungi	o__unclassified_k__Fungi	f__unclassified_k__Fungi	g__unclassified_k__Fungi
p__Basidiomycota	c__Agaricomycetes	o__Thelephorales	f__Thelephoraceae	g__unclassified_f__Thelephoraceae
p__Ascomycota	c__Dothideomycetes	o__Mycosphaerellales	f__Teratosphaeriaceae	g__unclassified_f__Teratosphaeriaceae
p__Ascomycota	c__Sordariomycetes	o__unclassified_c__Sordariomycetes	f__unclassified_c__Sordariomycetes	g__unclassified_c__Sordariomycetes
p__Mucoromycota	c__Umbelopsidomycetes	o__unclassified_c__Umbelopsidomycetes	f__unclassified_c__Umbelopsidomycetes	g__unclassified_c__Umbelopsidomycetes
p__Rozellomycota	c__Rozellomycota_cls_Incertae_sedis	o__Rozellomycota_ord_Incertae_sedis	f__Rozellomycota_fam_Incertae_sedis	g__Rozellomycota_gen_Incertae_sedis
p__unclassified_k__Fungi	c__unclassified_k__Fungi	o__unclassified_k__Fungi	f__unclassified_k__Fungi	g__unclassified_k__Fungi
p__unclassified_k__Fungi	c__unclassified_k__Fungi	o__unclassified_k__Fungi	f__unclassified_k__Fungi	g__unclassified_k__Fungi
p__unclassified_k__Fungi	c__unclassified_k__Fungi	o__unclassified_k__Fungi	f__unclassified_k__Fungi	g__unclassified_k__Fungi
p__unclassified_k__Fungi	c__unclassified_k__Fungi	o__unclassified_k__Fungi	f__unclassified_k__Fungi	g__unclassified_k__Fungi
p__unclassified_k__Fungi	c__unclassified_k__Fungi	o__unclassified_k__Fungi	f__unclassified_k__Fungi	g__unclassified_k__Fungi
p__Ascomycota	c__Dothideomycetes	o__Capnodiales	f__unclassified_o__Capnodiales	g__unclassified_o__Capnodiales
p__Ascomycota	c__Sordariomycetes	o__Hypocreales	f__unclassified_o__Hypocreales	g__unclassified_o__Hypocreales
p__unclassified_k__Fungi	c__unclassified_k__Fungi	o__unclassified_k__Fungi	f__unclassified_k__Fungi	g__unclassified_k__Fungi
p__Ascomycota	c__Dothideomycetes	o__unclassified_c__Dothideomycetes	f__unclassified_c__Dothideomycetes	g__unclassified_c__Dothideomycetes
p__Basidiomycota	c__Tremellomycetes	o__Trichosporonales	f__Trichosporonaceae	g__Vanrija
p__Ascomycota	c__Leotiomycetes	o__Helotiales	f__Dermateaceae	g__Pezicula
p__Basidiomycota	c__Agaricomycetes	o__Agaricales	f__Tricholomataceae	g__Tricholoma
p__Basidiomycota	c__Tremellomycetes	o__Tremellales	f__Bulleribasidiaceae	g__Bulleribasidium
p__Ascomycota	c__Archaeorhizomycetes	o__Archaeorhizomycetales	f__Archaeorhizomycetaceae	g__Archaeorhizomyces
p__Mortierellomycota	c__Mortierellomycetes	o__Mortierellales	f__Mortierellaceae	g__Mortierella
p__Chytridiomycota	c__unclassified_p__Chytridiomycota	o__unclassified_p__Chytridiomycota	f__unclassified_p__Chytridiomycota	g__unclassified_p__Chytridiomycota
p__Ascomycota	c__Leotiomycetes	o__Helotiales	f__Helotiales_fam_Incertae_sedis	g__Xylogone
p__Ascomycota	c__Sordariomycetes	o__Trichosphaeriales	f__Trichosphaeriaceae	g__Nigrospora
p__Basidiomycota	c__Tremellomycetes	o__Tremellales	f__Bulleraceae	g__Genolevuria
p__Chytridiomycota	c__Chytridiomycetes	o__Chytridiales	f__unclassified_o__Chytridiales	g__unclassified_o__Chytridiales
p__Ascomycota	c__Dothideomycetes	o__Pleosporales	f__Phaeosphaeriaceae	g__Ophiosphaerella
p__Ascomycota	c__Sordariomycetes	o__Amphisphaeriales	f__Discosiaceae	g__Discosia
p__Ascomycota	c__Eurotiomycetes	o__Eurotiales	f__Aspergillaceae	g__Penicillium
p__unclassified_k__Fungi	c__unclassified_k__Fungi	o__unclassified_k__Fungi	f__unclassified_k__Fungi	g__unclassified_k__Fungi
p__Chytridiomycota	c__unclassified_p__Chytridiomycota	o__unclassified_p__Chytridiomycota	f__unclassified_p__Chytridiomycota	g__unclassified_p__Chytridiomycota
p__unclassified_k__Fungi	c__unclassified_k__Fungi	o__unclassified_k__Fungi	f__unclassified_k__Fungi	g__unclassified_k__Fungi
p__unclassified_k__Fungi	c__unclassified_k__Fungi	o__unclassified_k__Fungi	f__unclassified_k__Fungi	g__unclassified_k__Fungi
p__Ascomycota	c__unclassified_p__Ascomycota	o__unclassified_p__Ascomycota	f__unclassified_p__Ascomycota	g__unclassified_p__Ascomycota
p__Ascomycota	c__Archaeorhizomycetes	o__Archaeorhizomycetales	f__Archaeorhizomycetaceae	g__Archaeorhizomyces
p__Ascomycota	c__Leotiomycetes	o__Helotiales	f__unclassified_o__Helotiales	g__unclassified_o__Helotiales
p__Basidiomycota	c__Tremellomycetes	o__Tremellales	f__unclassified_o__Tremellales	g__unclassified_o__Tremellales
p__Basidiomycota	c__Agaricomycetes	o__Russulales	f__Lachnocladiaceae	g__Asterostroma
p__Ascomycota	c__Archaeorhizomycetes	o__Archaeorhizomycetales	f__Archaeorhizomycetaceae	g__Archaeorhizomyces
p__Basidiomycota	c__Agaricomycetes	o__Hymenochaetales	f__Hymenochaetaceae	g__Coltricia
p__Ascomycota	c__Eurotiomycetes	o__Chaetothyriales	f__Herpotrichiellaceae	g__Capronia
p__Ascomycota	c__Eurotiomycetes	o__Eurotiales	f__Trichocomaceae	g__Sagenomella
p__Basidiomycota	c__unclassified_p__Basidiomycota	o__unclassified_p__Basidiomycota	f__unclassified_p__Basidiomycota	g__unclassified_p__Basidiomycota
p__Ascomycota	c__Eurotiomycetes	o__Chaetothyriales	f__Strelitzianaceae	g__Strelitziana
p__Ascomycota	c__Sordariomycetes	o__Chaetosphaeriales	f__Chaetosphaeriaceae	g__unclassified_f__Chaetosphaeriaceae
p__Fungi_phy_Incertae_sedis	c__Fungi_cls_Incertae_sedis	o__Fungi_ord_Incertae_sedis	f__Fungi_fam_Incertae_sedis	g__Fungi_gen_Incertae_sedis
p__Ascomycota	c__Eurotiomycetes	o__Chaetothyriales	f__unclassified_o__Chaetothyriales	g__unclassified_o__Chaetothyriales
p__unclassified_k__Fungi	c__unclassified_k__Fungi	o__unclassified_k__Fungi	f__unclassified_k__Fungi	g__unclassified_k__Fungi
p__unclassified_k__Fungi	c__unclassified_k__Fungi	o__unclassified_k__Fungi	f__unclassified_k__Fungi	g__unclassified_k__Fungi
p__Ascomycota	c__Sordariomycetes	o__Microascales	f__Microascaceae	g__Microascus
p__Basidiomycota	c__unclassified_p__Basidiomycota	o__unclassified_p__Basidiomycota	f__unclassified_p__Basidiomycota	g__unclassified_p__Basidiomycota
p__unclassified_k__Fungi	c__unclassified_k__Fungi	o__unclassified_k__Fungi	f__unclassified_k__Fungi	g__unclassified_k__Fungi
p__unclassified_k__Fungi	c__unclassified_k__Fungi	o__unclassified_k__Fungi	f__unclassified_k__Fungi	g__unclassified_k__Fungi
p__unclassified_k__Fungi	c__unclassified_k__Fungi	o__unclassified_k__Fungi	f__unclassified_k__Fungi	g__unclassified_k__Fungi
p__Ascomycota	c__Sordariomycetes	o__Diaporthales	f__Diaporthales_fam_Incertae_sedis	g__Sirococcus
p__Ascomycota	c__Leotiomycetes	o__Helotiales	f__unclassified_o__Helotiales	g__unclassified_o__Helotiales
p__Ascomycota	c__Leotiomycetes	o__Helotiales	f__unclassified_o__Helotiales	g__unclassified_o__Helotiales
p__Basidiomycota	c__Cystobasidiomycetes	o__Cystobasidiomycetes_ord_Incertae_sedis	f__unclassified_o__Cystobasidiomycetes_ord_Incertae_sedis	g__unclassified_o__Cystobasidiomycetes_ord_Incertae_sedis
p__Ascomycota	c__Sordariomycetes	o__Hypocreales	f__Cordycipitaceae	g__Liangia
p__unclassified_k__Fungi	c__unclassified_k__Fungi	o__unclassified_k__Fungi	f__unclassified_k__Fungi	g__unclassified_k__Fungi
p__unclassified_k__Fungi	c__unclassified_k__Fungi	o__unclassified_k__Fungi	f__unclassified_k__Fungi	g__unclassified_k__Fungi
p__unclassified_k__Fungi	c__unclassified_k__Fungi	o__unclassified_k__Fungi	f__unclassified_k__Fungi	g__unclassified_k__Fungi
p__Mortierellomycota	c__Mortierellomycetes	o__Mortierellales	f__Mortierellaceae	g__Mortierella
p__unclassified_k__Fungi	c__unclassified_k__Fungi	o__unclassified_k__Fungi	f__unclassified_k__Fungi	g__unclassified_k__Fungi
p__Ascomycota	c__Dothideomycetes	o__Capnodiales	f__Capnodiaceae	g__Chaetocapnodium
p__unclassified_k__Fungi	c__unclassified_k__Fungi	o__unclassified_k__Fungi	f__unclassified_k__Fungi	g__unclassified_k__Fungi
p__Ascomycota	c__Dothideomycetes	o__Mycosphaerellales	f__Mycosphaerellaceae	g__Pseudocercospora
p__unclassified_k__Fungi	c__unclassified_k__Fungi	o__unclassified_k__Fungi	f__unclassified_k__Fungi	g__unclassified_k__Fungi
p__unclassified_k__Fungi	c__unclassified_k__Fungi	o__unclassified_k__Fungi	f__unclassified_k__Fungi	g__unclassified_k__Fungi
p__unclassified_k__Fungi	c__unclassified_k__Fungi	o__unclassified_k__Fungi	f__unclassified_k__Fungi	g__unclassified_k__Fungi
p__Ascomycota	c__Eurotiomycetes	o__Chaetothyriales	f__unclassified_o__Chaetothyriales	g__unclassified_o__Chaetothyriales
p__unclassified_k__Fungi	c__unclassified_k__Fungi	o__unclassified_k__Fungi	f__unclassified_k__Fungi	g__unclassified_k__Fungi
p__Ascomycota	c__Leotiomycetes	o__unclassified_c__Leotiomycetes	f__unclassified_c__Leotiomycetes	g__unclassified_c__Leotiomycetes
p__unclassified_k__Fungi	c__unclassified_k__Fungi	o__unclassified_k__Fungi	f__unclassified_k__Fungi	g__unclassified_k__Fungi
p__Basidiomycota	c__Agaricomycetes	o__Polyporales	f__Ganodermataceae	g__Ganoderma
p__Ascomycota	c__Eurotiomycetes	o__Eurotiales	f__Aspergillaceae	g__Aspergillus
p__Ascomycota	c__Sordariomycetes	o__Chaetosphaeriales	f__Chaetosphaeriaceae	g__Chloridium
p__Ascomycota	c__Eurotiomycetes	o__Chaetothyriales	f__Herpotrichiellaceae	g__unclassified_f__Herpotrichiellaceae
p__Ascomycota	c__Dothideomycetes	o__Myriangiales	f__Myriangiaceae	g__Myriangium
p__Ascomycota	c__Dothideomycetes	o__unclassified_c__Dothideomycetes	f__unclassified_c__Dothideomycetes	g__unclassified_c__Dothideomycetes
p__Ascomycota	c__Archaeorhizomycetes	o__Archaeorhizomycetales	f__Archaeorhizomycetaceae	g__Archaeorhizomyces
p__Ascomycota	c__Leotiomycetes	o__Helotiales	f__Mollisiaceae	g__Mollisiaceae_gen_Incertae_sedis
p__Ascomycota	c__Sordariomycetes	o__Sordariales	f__unclassified_o__Sordariales	g__unclassified_o__Sordariales
p__Ascomycota	c__Dothideomycetes	o__Pleosporales	f__Phaeosphaeriaceae	g__Setophaeosphaeria
p__Mucoromycota	c__Endogonomycetes	o__GS22	f__GS22_fam_Incertae_sedis	g__GS22_gen_Incertae_sedis
p__Ascomycota	c__Eurotiomycetes	o__Chaetothyriales	f__Trichomeriaceae	g__Trichomerium
p__Ascomycota	c__unclassified_p__Ascomycota	o__unclassified_p__Ascomycota	f__unclassified_p__Ascomycota	g__unclassified_p__Ascomycota
p__Ascomycota	c__Eurotiomycetes	o__Chaetothyriales	f__Herpotrichiellaceae	g__Cladophialophora
p__unclassified_k__Fungi	c__unclassified_k__Fungi	o__unclassified_k__Fungi	f__unclassified_k__Fungi	g__unclassified_k__Fungi
p__Ascomycota	c__Dothideomycetes	o__Dothideomycetes_ord_Incertae_sedis	f__Dothideomycetes_fam_Incertae_sedis	g__Peltaster
p__Ascomycota	c__Eurotiomycetes	o__Eurotiales	f__Aspergillaceae	g__Penicillium
p__unclassified_k__Fungi	c__unclassified_k__Fungi	o__unclassified_k__Fungi	f__unclassified_k__Fungi	g__unclassified_k__Fungi
p__unclassified_k__Fungi	c__unclassified_k__Fungi	o__unclassified_k__Fungi	f__unclassified_k__Fungi	g__unclassified_k__Fungi
p__Fungi_phy_Incertae_sedis	c__Fungi_cls_Incertae_sedis	o__Fungi_ord_Incertae_sedis	f__Fungi_fam_Incertae_sedis	g__Fungi_gen_Incertae_sedis
p__Ascomycota	c__Sordariomycetes	o__Hypocreales	f__Cordycipitaceae	g__Lecanicillium
p__Basidiomycota	c__Dacrymycetes	o__Dacrymycetales	f__Cerinomycetaceae	g__Cerinomyces
p__Ascomycota	c__Sordariomycetes	o__Chaetosphaeriales	f__Chaetosphaeriaceae	g__Chaetosphaeria
p__Ascomycota	c__Dothideomycetes	o__Capnodiales	f__Cladosporiaceae	g__Rachicladosporium
p__Ascomycota	c__Sordariomycetes	o__Hypocreales	f__unclassified_o__Hypocreales	g__unclassified_o__Hypocreales
p__Ascomycota	c__Dothideomycetes	o__Mycosphaerellales	f__Mycosphaerellaceae	g__unclassified_f__Mycosphaerellaceae
p__Basidiomycota	c__Cystobasidiomycetes	o__Cystobasidiomycetes_ord_Incertae_sedis	f__Symmetrosporaceae	g__Symmetrospora
p__Basidiomycota	c__Cystobasidiomycetes	o__Cystobasidiomycetes_ord_Incertae_sedis	f__Symmetrosporaceae	g__Symmetrospora
p__Ascomycota	c__Eurotiomycetes	o__Eurotiales	f__Aspergillaceae	g__Penicillium
p__unclassified_k__Fungi	c__unclassified_k__Fungi	o__unclassified_k__Fungi	f__unclassified_k__Fungi	g__unclassified_k__Fungi
p__unclassified_k__Fungi	c__unclassified_k__Fungi	o__unclassified_k__Fungi	f__unclassified_k__Fungi	g__unclassified_k__Fungi
p__Mortierellomycota	c__Mortierellomycetes	o__Mortierellales	f__Mortierellaceae	g__Lunasporangiospora
p__unclassified_k__Fungi	c__unclassified_k__Fungi	o__unclassified_k__Fungi	f__unclassified_k__Fungi	g__unclassified_k__Fungi
p__Basidiomycota	c__Agaricomycetes	o__Agaricales	f__Lycoperdaceae	g__Lycoperdon
p__Ascomycota	c__unclassified_p__Ascomycota	o__unclassified_p__Ascomycota	f__unclassified_p__Ascomycota	g__unclassified_p__Ascomycota
p__Mucoromycota	c__Umbelopsidomycetes	o__Umbelopsidales	f__Umbelopsidaceae	g__Umbelopsis
p__Mortierellomycota	c__Mortierellomycetes	o__Mortierellales	f__Mortierellaceae	g__Mortierella
p__Basidiomycota	c__Agaricomycetes	o__Agaricales	f__Tricholomataceae	g__unclassified_f__Tricholomataceae
p__unclassified_k__Fungi	c__unclassified_k__Fungi	o__unclassified_k__Fungi	f__unclassified_k__Fungi	g__unclassified_k__Fungi
p__Ascomycota	c__Eurotiomycetes	o__Eurotiales	f__Aspergillaceae	g__Aspergillus
p__unclassified_k__Fungi	c__unclassified_k__Fungi	o__unclassified_k__Fungi	f__unclassified_k__Fungi	g__unclassified_k__Fungi
p__Ascomycota	c__Dothideomycetes	o__Pleosporales	f__unclassified_o__Pleosporales	g__unclassified_o__Pleosporales
p__Basidiomycota	c__Agaricomycetes	o__Agaricales	f__Lycoperdaceae	g__Lycoperdon
p__Rozellomycota	c__Rozellomycota_cls_Incertae_sedis	o__Rozellomycota_ord_Incertae_sedis	f__Rozellomycota_fam_Incertae_sedis	g__Rozellomycota_gen_Incertae_sedis
p__Ascomycota	c__Eurotiomycetes	o__Onygenales	f__Eremascaceae	g__Eremascaceae_gen_Incertae_sedis
p__Basidiomycota	c__Agaricomycetes	o__Polyporales	f__Polyporaceae	g__unclassified_f__Polyporaceae
p__Ascomycota	c__Dothideomycetes	o__unclassified_c__Dothideomycetes	f__unclassified_c__Dothideomycetes	g__unclassified_c__Dothideomycetes
p__Ascomycota	c__Dothideomycetes	o__Mycosphaerellales	f__Teratosphaeriaceae	g__Capnobotryella
p__Ascomycota	c__Dothideomycetes	o__Mycosphaerellales	f__unclassified_o__Mycosphaerellales	g__unclassified_o__Mycosphaerellales
p__unclassified_k__Fungi	c__unclassified_k__Fungi	o__unclassified_k__Fungi	f__unclassified_k__Fungi	g__unclassified_k__Fungi
p__Glomeromycota	c__unclassified_p__Glomeromycota	o__unclassified_p__Glomeromycota	f__unclassified_p__Glomeromycota	g__unclassified_p__Glomeromycota
p__Ascomycota	c__Sordariomycetes	o__Xylariales	f__Hypoxylaceae	g__Hypoxylon
p__unclassified_k__Fungi	c__unclassified_k__Fungi	o__unclassified_k__Fungi	f__unclassified_k__Fungi	g__unclassified_k__Fungi
p__Mucoromycota	c__Umbelopsidomycetes	o__GS23	f__GS23_fam_Incertae_sedis	g__GS23_gen_Incertae_sedis
p__Ascomycota	c__Leotiomycetes	o__Helotiales	f__unclassified_o__Helotiales	g__unclassified_o__Helotiales
p__Mortierellomycota	c__Mortierellomycetes	o__Mortierellales	f__Mortierellaceae	g__unclassified_f__Mortierellaceae
p__unclassified_k__Fungi	c__unclassified_k__Fungi	o__unclassified_k__Fungi	f__unclassified_k__Fungi	g__unclassified_k__Fungi
p__unclassified_k__Fungi	c__unclassified_k__Fungi	o__unclassified_k__Fungi	f__unclassified_k__Fungi	g__unclassified_k__Fungi
p__unclassified_k__Fungi	c__unclassified_k__Fungi	o__unclassified_k__Fungi	f__unclassified_k__Fungi	g__unclassified_k__Fungi
p__unclassified_k__Fungi	c__unclassified_k__Fungi	o__unclassified_k__Fungi	f__unclassified_k__Fungi	g__unclassified_k__Fungi
p__unclassified_k__Fungi	c__unclassified_k__Fungi	o__unclassified_k__Fungi	f__unclassified_k__Fungi	g__unclassified_k__Fungi
p__Ascomycota	c__Leotiomycetes	o__Helotiales	f__unclassified_o__Helotiales	g__unclassified_o__Helotiales
p__unclassified_k__Fungi	c__unclassified_k__Fungi	o__unclassified_k__Fungi	f__unclassified_k__Fungi	g__unclassified_k__Fungi
p__unclassified_k__Fungi	c__unclassified_k__Fungi	o__unclassified_k__Fungi	f__unclassified_k__Fungi	g__unclassified_k__Fungi
p__unclassified_k__Fungi	c__unclassified_k__Fungi	o__unclassified_k__Fungi	f__unclassified_k__Fungi	g__unclassified_k__Fungi
p__unclassified_k__Fungi	c__unclassified_k__Fungi	o__unclassified_k__Fungi	f__unclassified_k__Fungi	g__unclassified_k__Fungi
p__unclassified_k__Fungi	c__unclassified_k__Fungi	o__unclassified_k__Fungi	f__unclassified_k__Fungi	g__unclassified_k__Fungi
p__unclassified_k__Fungi	c__unclassified_k__Fungi	o__unclassified_k__Fungi	f__unclassified_k__Fungi	g__unclassified_k__Fungi
p__unclassified_k__Fungi	c__unclassified_k__Fungi	o__unclassified_k__Fungi	f__unclassified_k__Fungi	g__unclassified_k__Fungi
p__unclassified_k__Fungi	c__unclassified_k__Fungi	o__unclassified_k__Fungi	f__unclassified_k__Fungi	g__unclassified_k__Fungi
p__Mortierellomycota	c__Mortierellomycetes	o__Mortierellales	f__Mortierellaceae	g__Mortierella
p__Ascomycota	c__Sordariomycetes	o__Xylariales	f__unclassified_o__Xylariales	g__unclassified_o__Xylariales
p__unclassified_k__Fungi	c__unclassified_k__Fungi	o__unclassified_k__Fungi	f__unclassified_k__Fungi	g__unclassified_k__Fungi
p__unclassified_k__Fungi	c__unclassified_k__Fungi	o__unclassified_k__Fungi	f__unclassified_k__Fungi	g__unclassified_k__Fungi
p__Ascomycota	c__Sordariomycetes	o__Xylariales	f__Xylariaceae	g__Creosphaeria
p__Ascomycota	c__Eurotiomycetes	o__Eurotiales	f__Aspergillaceae	g__Penicillium
p__Ascomycota	c__unclassified_p__Ascomycota	o__unclassified_p__Ascomycota	f__unclassified_p__Ascomycota	g__unclassified_p__Ascomycota
p__Ascomycota	c__Eurotiomycetes	o__Eurotiales	f__Aspergillaceae	g__Talaromyces
p__Ascomycota	c__Leotiomycetes	o__Helotiales	f__unclassified_o__Helotiales	g__unclassified_o__Helotiales
p__Ascomycota	c__Dothideomycetes	o__Patellariales	f__Patellariales_fam_Incertae_sedis	g__Patellariales_gen_Incertae_sedis
p__Ascomycota	c__Eurotiomycetes	o__Eurotiales	f__Aspergillaceae	g__Aspergillus
p__unclassified_k__Fungi	c__unclassified_k__Fungi	o__unclassified_k__Fungi	f__unclassified_k__Fungi	g__unclassified_k__Fungi
p__unclassified_k__Fungi	c__unclassified_k__Fungi	o__unclassified_k__Fungi	f__unclassified_k__Fungi	g__unclassified_k__Fungi
p__unclassified_k__Fungi	c__unclassified_k__Fungi	o__unclassified_k__Fungi	f__unclassified_k__Fungi	g__unclassified_k__Fungi
p__unclassified_k__Fungi	c__unclassified_k__Fungi	o__unclassified_k__Fungi	f__unclassified_k__Fungi	g__unclassified_k__Fungi
p__unclassified_k__Fungi	c__unclassified_k__Fungi	o__unclassified_k__Fungi	f__unclassified_k__Fungi	g__unclassified_k__Fungi
p__unclassified_k__Fungi	c__unclassified_k__Fungi	o__unclassified_k__Fungi	f__unclassified_k__Fungi	g__unclassified_k__Fungi
p__unclassified_k__Fungi	c__unclassified_k__Fungi	o__unclassified_k__Fungi	f__unclassified_k__Fungi	g__unclassified_k__Fungi
p__unclassified_k__Fungi	c__unclassified_k__Fungi	o__unclassified_k__Fungi	f__unclassified_k__Fungi	g__unclassified_k__Fungi
p__unclassified_k__Fungi	c__unclassified_k__Fungi	o__unclassified_k__Fungi	f__unclassified_k__Fungi	g__unclassified_k__Fungi
p__unclassified_k__Fungi	c__unclassified_k__Fungi	o__unclassified_k__Fungi	f__unclassified_k__Fungi	g__unclassified_k__Fungi
p__Chytridiomycota	c__Chytridiomycota_cls_Incertae_sedis	o__Chytridiomycota_ord_Incertae_sedis	f__Chytridiomycota_fam_Incertae_sedis	g__Chytridiomycota_gen_Incertae_sedis
p__Ascomycota	c__Sordariomycetes	o__Sordariales	f__Chaetomiaceae	g__unclassified_f__Chaetomiaceae
p__Ascomycota	c__Dothideomycetes	o__unclassified_c__Dothideomycetes	f__unclassified_c__Dothideomycetes	g__unclassified_c__Dothideomycetes
p__Ascomycota	c__unclassified_p__Ascomycota	o__unclassified_p__Ascomycota	f__unclassified_p__Ascomycota	g__unclassified_p__Ascomycota
p__unclassified_k__Fungi	c__unclassified_k__Fungi	o__unclassified_k__Fungi	f__unclassified_k__Fungi	g__unclassified_k__Fungi
p__Basidiomycota	c__Agaricomycetes	o__Cantharellales	f__Botryobasidiaceae	g__Botryobasidium
p__Ascomycota	c__Eurotiomycetes	o__Chaetothyriales	f__Herpotrichiellaceae	g__Cladophialophora
p__Ascomycota	c__Eurotiomycetes	o__Eurotiales	f__Aspergillaceae	g__Penicillium
p__Ascomycota	c__Dothideomycetes	o__Pleosporales	f__Montagnulaceae	g__Montagnulaceae_gen_Incertae_sedis
p__Ascomycota	c__Sordariomycetes	o__unclassified_c__Sordariomycetes	f__unclassified_c__Sordariomycetes	g__unclassified_c__Sordariomycetes
p__Kickxellomycota	c__Ramicandelaberomycetes	o__Ramicandelaberales	f__Ramicandelaberales_fam_Incertae_sedis	g__Ramicandelaberales_gen_Incertae_sedis
p__Ascomycota	c__Sordariomycetes	o__Sordariales	f__Chaetomiaceae	g__Collariella
p__Ascomycota	c__Dothideomycetes	o__Pleosporales	f__unclassified_o__Pleosporales	g__unclassified_o__Pleosporales
p__Basidiomycota	c__Microbotryomycetes	o__Sporidiobolales	f__Sporidiobolaceae	g__Rhodotorula
p__unclassified_k__Fungi	c__unclassified_k__Fungi	o__unclassified_k__Fungi	f__unclassified_k__Fungi	g__unclassified_k__Fungi
p__unclassified_k__Fungi	c__unclassified_k__Fungi	o__unclassified_k__Fungi	f__unclassified_k__Fungi	g__unclassified_k__Fungi
p__unclassified_k__Fungi	c__unclassified_k__Fungi	o__unclassified_k__Fungi	f__unclassified_k__Fungi	g__unclassified_k__Fungi
p__unclassified_k__Fungi	c__unclassified_k__Fungi	o__unclassified_k__Fungi	f__unclassified_k__Fungi	g__unclassified_k__Fungi
p__Basidiomycota	c__Agaricomycetes	o__Polyporales	f__Steccherinaceae	g__Cabalodontia
p__unclassified_k__Fungi	c__unclassified_k__Fungi	o__unclassified_k__Fungi	f__unclassified_k__Fungi	g__unclassified_k__Fungi
p__unclassified_k__Fungi	c__unclassified_k__Fungi	o__unclassified_k__Fungi	f__unclassified_k__Fungi	g__unclassified_k__Fungi
p__unclassified_k__Fungi	c__unclassified_k__Fungi	o__unclassified_k__Fungi	f__unclassified_k__Fungi	g__unclassified_k__Fungi
p__unclassified_k__Fungi	c__unclassified_k__Fungi	o__unclassified_k__Fungi	f__unclassified_k__Fungi	g__unclassified_k__Fungi
p__unclassified_k__Fungi	c__unclassified_k__Fungi	o__unclassified_k__Fungi	f__unclassified_k__Fungi	g__unclassified_k__Fungi
p__Ascomycota	c__Sordariomycetes	o__Sordariales	f__Helminthosphaeriaceae	g__Spadicoides
p__unclassified_k__Fungi	c__unclassified_k__Fungi	o__unclassified_k__Fungi	f__unclassified_k__Fungi	g__unclassified_k__Fungi
p__Ascomycota	c__unclassified_p__Ascomycota	o__unclassified_p__Ascomycota	f__unclassified_p__Ascomycota	g__unclassified_p__Ascomycota
p__Ascomycota	c__Sordariomycetes	o__Xylariales	f__unclassified_o__Xylariales	g__unclassified_o__Xylariales
p__unclassified_k__Fungi	c__unclassified_k__Fungi	o__unclassified_k__Fungi	f__unclassified_k__Fungi	g__unclassified_k__Fungi
p__Basidiomycota	c__Agaricomycetes	o__unclassified_c__Agaricomycetes	f__unclassified_c__Agaricomycetes	g__unclassified_c__Agaricomycetes
p__unclassified_k__Fungi	c__unclassified_k__Fungi	o__unclassified_k__Fungi	f__unclassified_k__Fungi	g__unclassified_k__Fungi
p__unclassified_k__Fungi	c__unclassified_k__Fungi	o__unclassified_k__Fungi	f__unclassified_k__Fungi	g__unclassified_k__Fungi
p__Ascomycota	c__Dothideomycetes	o__Pleosporales	f__Didymosphaeriaceae	g__Pseudopithomyces
p__Ascomycota	c__Leotiomycetes	o__Helotiales	f__Dermateaceae	g__unclassified_f__Dermateaceae
p__Ascomycota	c__Sordariomycetes	o__Hypocreales	f__Nectriaceae	g__unclassified_f__Nectriaceae
p__unclassified_k__Fungi	c__unclassified_k__Fungi	o__unclassified_k__Fungi	f__unclassified_k__Fungi	g__unclassified_k__Fungi
p__Basidiomycota	c__Agaricomycetes	o__Agaricales	f__unclassified_o__Agaricales	g__unclassified_o__Agaricales
p__Ascomycota	c__Sordariomycetes	o__Hypocreales	f__Hypocreales_fam_Incertae_sedis	g__Acremonium
p__Ascomycota	c__unclassified_p__Ascomycota	o__unclassified_p__Ascomycota	f__unclassified_p__Ascomycota	g__unclassified_p__Ascomycota
p__Ascomycota	c__unclassified_p__Ascomycota	o__unclassified_p__Ascomycota	f__unclassified_p__Ascomycota	g__unclassified_p__Ascomycota
p__Basidiomycota	c__Microbotryomycetes	o__Microbotryomycetes_ord_Incertae_sedis	f__Chrysozymaceae	g__Fellozyma
p__Ascomycota	c__Lecanoromycetes	o__unclassified_c__Lecanoromycetes	f__unclassified_c__Lecanoromycetes	g__unclassified_c__Lecanoromycetes
p__Basidiomycota	c__Agaricomycetes	o__Trechisporales	f__Hydnodontaceae	g__unclassified_f__Hydnodontaceae
p__Ascomycota	c__Sordariomycetes	o__unclassified_c__Sordariomycetes	f__unclassified_c__Sordariomycetes	g__unclassified_c__Sordariomycetes
p__Ascomycota	c__Dothideomycetes	o__Mycosphaerellales	f__unclassified_o__Mycosphaerellales	g__unclassified_o__Mycosphaerellales
p__Chytridiomycota	c__Spizellomycetes	o__Spizellomycetales	f__unclassified_o__Spizellomycetales	g__unclassified_o__Spizellomycetales
p__Ascomycota	c__Dothideomycetes	o__Mycosphaerellales	f__Mycosphaerellaceae	g__unclassified_f__Mycosphaerellaceae
p__Basidiomycota	c__Agaricomycetes	o__Russulales	f__Peniophoraceae	g__Peniophora
p__Ascomycota	c__Eurotiomycetes	o__Eurotiales	f__Aspergillaceae	g__Aspergillus
p__Basidiomycota	c__Tremellomycetes	o__Filobasidiales	f__Piskurozymaceae	g__Solicoccozyma
p__Fungi_phy_Incertae_sedis	c__Fungi_cls_Incertae_sedis	o__Fungi_ord_Incertae_sedis	f__Fungi_fam_Incertae_sedis	g__Fungi_gen_Incertae_sedis
p__Ascomycota	c__Sordariomycetes	o__unclassified_c__Sordariomycetes	f__unclassified_c__Sordariomycetes	g__unclassified_c__Sordariomycetes
p__Fungi_phy_Incertae_sedis	c__Fungi_cls_Incertae_sedis	o__Fungi_ord_Incertae_sedis	f__Fungi_fam_Incertae_sedis	g__Fungi_gen_Incertae_sedis
p__Ascomycota	c__Dothideomycetes	o__Mycosphaerellales	f__Teratosphaeriaceae	g__Catenulostroma
p__unclassified_k__Fungi	c__unclassified_k__Fungi	o__unclassified_k__Fungi	f__unclassified_k__Fungi	g__unclassified_k__Fungi
p__Ascomycota	c__unclassified_p__Ascomycota	o__unclassified_p__Ascomycota	f__unclassified_p__Ascomycota	g__unclassified_p__Ascomycota
p__Ascomycota	c__Eurotiomycetes	o__Chaetothyriales	f__Trichomeriaceae	g__Trichomerium
p__unclassified_k__Fungi	c__unclassified_k__Fungi	o__unclassified_k__Fungi	f__unclassified_k__Fungi	g__unclassified_k__Fungi
p__Ascomycota	c__Leotiomycetes	o__Helotiales	f__Helotiales_fam_Incertae_sedis	g__Xylogone
p__unclassified_k__Fungi	c__unclassified_k__Fungi	o__unclassified_k__Fungi	f__unclassified_k__Fungi	g__unclassified_k__Fungi
p__Ascomycota	c__Sordariomycetes	o__Pseudodactylariales	f__Pseudodactylariaceae	g__Pseudodactylaria
p__unclassified_k__Fungi	c__unclassified_k__Fungi	o__unclassified_k__Fungi	f__unclassified_k__Fungi	g__unclassified_k__Fungi
p__Ascomycota	c__Sordariomycetes	o__Hypocreales	f__Nectriaceae	g__Acremoniopsis
p__Ascomycota	c__unclassified_p__Ascomycota	o__unclassified_p__Ascomycota	f__unclassified_p__Ascomycota	g__unclassified_p__Ascomycota
p__Ascomycota	c__Eurotiomycetes	o__Eurotiales	f__Aspergillaceae	g__Penicillium
p__unclassified_k__Fungi	c__unclassified_k__Fungi	o__unclassified_k__Fungi	f__unclassified_k__Fungi	g__unclassified_k__Fungi
p__Basidiomycota	c__Agaricomycetes	o__unclassified_c__Agaricomycetes	f__unclassified_c__Agaricomycetes	g__unclassified_c__Agaricomycetes
p__Basidiomycota	c__Agaricomycetes	o__Hymenochaetales	f__Hymenochaetaceae	g__Coltriciella
p__Ascomycota	c__unclassified_p__Ascomycota	o__unclassified_p__Ascomycota	f__unclassified_p__Ascomycota	g__unclassified_p__Ascomycota
p__Chytridiomycota	c__Spizellomycetes	o__Spizellomycetales	f__Powellomycetaceae	g__Geranomyces
p__Basidiomycota	c__Tremellomycetes	o__Tremellales	f__unclassified_o__Tremellales	g__unclassified_o__Tremellales
p__Ascomycota	c__Dothideomycetes	o__Pleosporales	f__Didymellaceae	g__unclassified_f__Didymellaceae
p__Ascomycota	c__Dothideomycetes	o__Capnodiales	f__Capnodiales_fam_Incertae_sedis	g__Capnodiales_gen_Incertae_sedis
p__Ascomycota	c__Leotiomycetes	o__Helotiales	f__unclassified_o__Helotiales	g__unclassified_o__Helotiales
p__Ascomycota	c__Sordariomycetes	o__Xylariales	f__unclassified_o__Xylariales	g__unclassified_o__Xylariales
p__Mucoromycota	c__Mucoromycotina_cls_Incertae_sedis	o__Mucoromycotina_ord_Incertae_sedis	f__Mucoromycotina_fam_Incertae_sedis	g__Bifiguratus
p__Ascomycota	c__Dothideomycetes	o__Mycosphaerellales	f__Teratosphaeriaceae	g__Devriesia
p__Basidiomycota	c__unclassified_p__Basidiomycota	o__unclassified_p__Basidiomycota	f__unclassified_p__Basidiomycota	g__unclassified_p__Basidiomycota
p__Ascomycota	c__Eurotiomycetes	o__Eurotiales	f__Aspergillaceae	g__Aspergillus
p__Ascomycota	c__Dothideomycetes	o__Mycosphaerellales	f__unclassified_o__Mycosphaerellales	g__unclassified_o__Mycosphaerellales
p__Ascomycota	c__Dothideomycetes	o__Mycosphaerellales	f__Teratosphaeriaceae	g__unclassified_f__Teratosphaeriaceae
p__Basidiomycota	c__Agaricomycetes	o__Agaricales	f__unclassified_o__Agaricales	g__unclassified_o__Agaricales
p__Ascomycota	c__unclassified_p__Ascomycota	o__unclassified_p__Ascomycota	f__unclassified_p__Ascomycota	g__unclassified_p__Ascomycota
p__Basidiomycota	c__Agaricomycetes	o__Trechisporales	f__Hydnodontaceae	g__unclassified_f__Hydnodontaceae
p__Ascomycota	c__Leotiomycetes	o__unclassified_c__Leotiomycetes	f__unclassified_c__Leotiomycetes	g__unclassified_c__Leotiomycetes
p__Ascomycota	c__Saccharomycetes	o__Saccharomycetales	f__Saccharomycetales_fam_Incertae_sedis	g__Candida
p__unclassified_k__Fungi	c__unclassified_k__Fungi	o__unclassified_k__Fungi	f__unclassified_k__Fungi	g__unclassified_k__Fungi
p__Ascomycota	c__Lecanoromycetes	o__Ostropales	f__Stictidaceae	g__Cryptodiscus
p__Basidiomycota	c__Agaricomycetes	o__Agaricales	f__Tricholomataceae	g__Lepista
p__unclassified_k__Fungi	c__unclassified_k__Fungi	o__unclassified_k__Fungi	f__unclassified_k__Fungi	g__unclassified_k__Fungi
p__unclassified_k__Fungi	c__unclassified_k__Fungi	o__unclassified_k__Fungi	f__unclassified_k__Fungi	g__unclassified_k__Fungi
p__unclassified_k__Fungi	c__unclassified_k__Fungi	o__unclassified_k__Fungi	f__unclassified_k__Fungi	g__unclassified_k__Fungi
p__unclassified_k__Fungi	c__unclassified_k__Fungi	o__unclassified_k__Fungi	f__unclassified_k__Fungi	g__unclassified_k__Fungi
p__unclassified_k__Fungi	c__unclassified_k__Fungi	o__unclassified_k__Fungi	f__unclassified_k__Fungi	g__unclassified_k__Fungi
p__unclassified_k__Fungi	c__unclassified_k__Fungi	o__unclassified_k__Fungi	f__unclassified_k__Fungi	g__unclassified_k__Fungi
p__unclassified_k__Fungi	c__unclassified_k__Fungi	o__unclassified_k__Fungi	f__unclassified_k__Fungi	g__unclassified_k__Fungi
p__unclassified_k__Fungi	c__unclassified_k__Fungi	o__unclassified_k__Fungi	f__unclassified_k__Fungi	g__unclassified_k__Fungi
p__unclassified_k__Fungi	c__unclassified_k__Fungi	o__unclassified_k__Fungi	f__unclassified_k__Fungi	g__unclassified_k__Fungi
p__unclassified_k__Fungi	c__unclassified_k__Fungi	o__unclassified_k__Fungi	f__unclassified_k__Fungi	g__unclassified_k__Fungi
p__Ascomycota	c__Sordariomycetes	o__unclassified_c__Sordariomycetes	f__unclassified_c__Sordariomycetes	g__unclassified_c__Sordariomycetes
p__unclassified_k__Fungi	c__unclassified_k__Fungi	o__unclassified_k__Fungi	f__unclassified_k__Fungi	g__unclassified_k__Fungi
p__unclassified_k__Fungi	c__unclassified_k__Fungi	o__unclassified_k__Fungi	f__unclassified_k__Fungi	g__unclassified_k__Fungi
p__unclassified_k__Fungi	c__unclassified_k__Fungi	o__unclassified_k__Fungi	f__unclassified_k__Fungi	g__unclassified_k__Fungi
p__unclassified_k__Fungi	c__unclassified_k__Fungi	o__unclassified_k__Fungi	f__unclassified_k__Fungi	g__unclassified_k__Fungi
p__unclassified_k__Fungi	c__unclassified_k__Fungi	o__unclassified_k__Fungi	f__unclassified_k__Fungi	g__unclassified_k__Fungi
p__Basidiomycota	c__Tremellomycetes	o__Cystofilobasidiales	f__Mrakiaceae	g__Itersonilia
p__Ascomycota	c__Eurotiomycetes	o__Eurotiales	f__Aspergillaceae	g__Talaromyces
p__Chytridiomycota	c__unclassified_p__Chytridiomycota	o__unclassified_p__Chytridiomycota	f__unclassified_p__Chytridiomycota	g__unclassified_p__Chytridiomycota
p__Ascomycota	c__Eurotiomycetes	o__Chaetothyriales	f__unclassified_o__Chaetothyriales	g__unclassified_o__Chaetothyriales
p__Basidiomycota	c__Agaricomycetes	o__Agaricales	f__Hymenogastraceae	g__Gymnopilus
p__Basidiomycota	c__Agaricomycetes	o__Polyporales	f__Ganodermataceae	g__Ganoderma
p__Basidiomycota	c__Agaricomycetes	o__Boletales	f__Boletales_fam_Incertae_sedis	g__Chalciporus
p__Ascomycota	c__Sordariomycetes	o__Hypocreales	f__Hypocreales_fam_Incertae_sedis	g__Acremonium
p__Ascomycota	c__Dothideomycetes	o__Mycosphaerellales	f__Teratosphaeriaceae	g__Catenulostroma
p__Fungi_phy_Incertae_sedis	c__Fungi_cls_Incertae_sedis	o__Fungi_ord_Incertae_sedis	f__Fungi_fam_Incertae_sedis	g__Fungi_gen_Incertae_sedis
p__Kickxellomycota	c__GS19	o__GS19_ord_Incertae_sedis	f__GS19_ord_Incertae_sedis_fam_Incertae_sedis	g__GS19_ord_Incertae_sedis_gen_Incertae_sedis
p__Basidiomycota	c__Agaricomycetes	o__Agaricales	f__Tricholomataceae	g__Tricholoma
p__unclassified_k__Fungi	c__unclassified_k__Fungi	o__unclassified_k__Fungi	f__unclassified_k__Fungi	g__unclassified_k__Fungi
p__unclassified_k__Fungi	c__unclassified_k__Fungi	o__unclassified_k__Fungi	f__unclassified_k__Fungi	g__unclassified_k__Fungi
p__unclassified_k__Fungi	c__unclassified_k__Fungi	o__unclassified_k__Fungi	f__unclassified_k__Fungi	g__unclassified_k__Fungi
p__unclassified_k__Fungi	c__unclassified_k__Fungi	o__unclassified_k__Fungi	f__unclassified_k__Fungi	g__unclassified_k__Fungi
p__Glomeromycota	c__Glomeromycota_cls_Incertae_sedis	o__Glomeromycota_ord_Incertae_sedis	f__Glomeromycota_fam_Incertae_sedis	g__Glomeromycota_gen_Incertae_sedis
p__Ascomycota	c__Eurotiomycetes	o__Chaetothyriales	f__Herpotrichiellaceae	g__Cladophialophora
p__unclassified_k__Fungi	c__unclassified_k__Fungi	o__unclassified_k__Fungi	f__unclassified_k__Fungi	g__unclassified_k__Fungi
p__unclassified_k__Fungi	c__unclassified_k__Fungi	o__unclassified_k__Fungi	f__unclassified_k__Fungi	g__unclassified_k__Fungi
p__unclassified_k__Fungi	c__unclassified_k__Fungi	o__unclassified_k__Fungi	f__unclassified_k__Fungi	g__unclassified_k__Fungi
p__Basidiomycota	c__Agaricomycetes	o__Thelephorales	f__Thelephoraceae	g__Thelephora
p__unclassified_k__Fungi	c__unclassified_k__Fungi	o__unclassified_k__Fungi	f__unclassified_k__Fungi	g__unclassified_k__Fungi
p__unclassified_k__Fungi	c__unclassified_k__Fungi	o__unclassified_k__Fungi	f__unclassified_k__Fungi	g__unclassified_k__Fungi
p__unclassified_k__Fungi	c__unclassified_k__Fungi	o__unclassified_k__Fungi	f__unclassified_k__Fungi	g__unclassified_k__Fungi
p__unclassified_k__Fungi	c__unclassified_k__Fungi	o__unclassified_k__Fungi	f__unclassified_k__Fungi	g__unclassified_k__Fungi
p__unclassified_k__Fungi	c__unclassified_k__Fungi	o__unclassified_k__Fungi	f__unclassified_k__Fungi	g__unclassified_k__Fungi
p__unclassified_k__Fungi	c__unclassified_k__Fungi	o__unclassified_k__Fungi	f__unclassified_k__Fungi	g__unclassified_k__Fungi
p__unclassified_k__Fungi	c__unclassified_k__Fungi	o__unclassified_k__Fungi	f__unclassified_k__Fungi	g__unclassified_k__Fungi
p__Basidiomycota	c__Agaricomycetes	o__unclassified_c__Agaricomycetes	f__unclassified_c__Agaricomycetes	g__unclassified_c__Agaricomycetes
p__Basidiomycota	c__Agaricomycetes	o__Corticiales	f__Punctulariaceae	g__Punctulariopsis
p__Basidiomycota	c__Tremellomycetes	o__Tremellales	f__Cryptococcaceae	g__Teunia
p__Ascomycota	c__unclassified_p__Ascomycota	o__unclassified_p__Ascomycota	f__unclassified_p__Ascomycota	g__unclassified_p__Ascomycota
p__Ascomycota	c__Eurotiomycetes	o__Eurotiales	f__Trichocomaceae	g__Trichocomaceae_gen_Incertae_sedis
p__Ascomycota	c__Dothideomycetes	o__Mycosphaerellales	f__Mycosphaerellaceae	g__unclassified_f__Mycosphaerellaceae
p__unclassified_k__Fungi	c__unclassified_k__Fungi	o__unclassified_k__Fungi	f__unclassified_k__Fungi	g__unclassified_k__Fungi
p__Ascomycota	c__Sordariomycetes	o__unclassified_c__Sordariomycetes	f__unclassified_c__Sordariomycetes	g__unclassified_c__Sordariomycetes
p__unclassified_k__Fungi	c__unclassified_k__Fungi	o__unclassified_k__Fungi	f__unclassified_k__Fungi	g__unclassified_k__Fungi
p__Ascomycota	c__Dothideomycetes	o__Capnodiales	f__Dissoconiaceae	g__Pseudoveronaea
p__Fungi_phy_Incertae_sedis	c__Fungi_cls_Incertae_sedis	o__Fungi_ord_Incertae_sedis	f__Fungi_fam_Incertae_sedis	g__Fungi_gen_Incertae_sedis
p__unclassified_k__Fungi	c__unclassified_k__Fungi	o__unclassified_k__Fungi	f__unclassified_k__Fungi	g__unclassified_k__Fungi
p__Ascomycota	c__Dothideomycetes	o__unclassified_c__Dothideomycetes	f__unclassified_c__Dothideomycetes	g__unclassified_c__Dothideomycetes
p__unclassified_k__Fungi	c__unclassified_k__Fungi	o__unclassified_k__Fungi	f__unclassified_k__Fungi	g__unclassified_k__Fungi
p__unclassified_k__Fungi	c__unclassified_k__Fungi	o__unclassified_k__Fungi	f__unclassified_k__Fungi	g__unclassified_k__Fungi
p__unclassified_k__Fungi	c__unclassified_k__Fungi	o__unclassified_k__Fungi	f__unclassified_k__Fungi	g__unclassified_k__Fungi
p__unclassified_k__Fungi	c__unclassified_k__Fungi	o__unclassified_k__Fungi	f__unclassified_k__Fungi	g__unclassified_k__Fungi
p__unclassified_k__Fungi	c__unclassified_k__Fungi	o__unclassified_k__Fungi	f__unclassified_k__Fungi	g__unclassified_k__Fungi
p__unclassified_k__Fungi	c__unclassified_k__Fungi	o__unclassified_k__Fungi	f__unclassified_k__Fungi	g__unclassified_k__Fungi
p__unclassified_k__Fungi	c__unclassified_k__Fungi	o__unclassified_k__Fungi	f__unclassified_k__Fungi	g__unclassified_k__Fungi
p__Basidiomycota	c__Tremellomycetes	o__Trichosporonales	f__Trichosporonaceae	g__Apiotrichum
p__Ascomycota	c__Eurotiomycetes	o__Chaetothyriales	f__Herpotrichiellaceae	g__unclassified_f__Herpotrichiellaceae
p__unclassified_k__Fungi	c__unclassified_k__Fungi	o__unclassified_k__Fungi	f__unclassified_k__Fungi	g__unclassified_k__Fungi
p__Ascomycota	c__unclassified_p__Ascomycota	o__unclassified_p__Ascomycota	f__unclassified_p__Ascomycota	g__unclassified_p__Ascomycota
p__unclassified_k__Fungi	c__unclassified_k__Fungi	o__unclassified_k__Fungi	f__unclassified_k__Fungi	g__unclassified_k__Fungi
p__Ascomycota	c__Leotiomycetes	o__Helotiales	f__Dermateaceae	g__Pezicula
p__Ascomycota	c__Leotiomycetes	o__Helotiales	f__Helotiaceae	g__Scytalidium
p__unclassified_k__Fungi	c__unclassified_k__Fungi	o__unclassified_k__Fungi	f__unclassified_k__Fungi	g__unclassified_k__Fungi
p__Ascomycota	c__Leotiomycetes	o__Helotiales	f__Myxotrichaceae	g__Oidiodendron
p__Ascomycota	c__Dothideomycetes	o__Capnodiales	f__Neodevriesiaceae	g__Neodevriesia
p__Ascomycota	c__Sordariomycetes	o__Hypocreales	f__Nectriaceae	g__Fusarium
p__Ascomycota	c__Dothideomycetes	o__unclassified_c__Dothideomycetes	f__unclassified_c__Dothideomycetes	g__unclassified_c__Dothideomycetes
p__Ascomycota	c__Dothideomycetes	o__Capnodiales	f__Dissoconiaceae	g__Uwebraunia
p__Ascomycota	c__Sordariomycetes	o__Microascales	f__Microascaceae	g__Microascus
p__Basidiomycota	c__Agaricomycetes	o__Auriculariales	f__Auriculariales_fam_Incertae_sedis	g__Renatobasidium
p__Ascomycota	c__Dothideomycetes	o__Mycosphaerellales	f__Teratosphaeriaceae	g__unclassified_f__Teratosphaeriaceae
p__Ascomycota	c__unclassified_p__Ascomycota	o__unclassified_p__Ascomycota	f__unclassified_p__Ascomycota	g__unclassified_p__Ascomycota
p__unclassified_k__Fungi	c__unclassified_k__Fungi	o__unclassified_k__Fungi	f__unclassified_k__Fungi	g__unclassified_k__Fungi
p__Basidiomycota	c__Agaricomycetes	o__Thelephorales	f__Thelephoraceae	g__Tomentella
p__Basidiomycota	c__Tremellomycetes	o__Filobasidiales	f__Piskurozymaceae	g__Solicoccozyma
p__Basidiomycota	c__Agaricomycetes	o__Agaricales	f__Entolomataceae	g__Clitopilus
p__unclassified_k__Fungi	c__unclassified_k__Fungi	o__unclassified_k__Fungi	f__unclassified_k__Fungi	g__unclassified_k__Fungi
p__Basidiomycota	c__Agaricomycetes	o__Geastrales	f__Geastraceae	g__Geastrum
p__Ascomycota	c__Eurotiomycetes	o__Eurotiales	f__Aspergillaceae	g__unclassified_f__Aspergillaceae
p__Ascomycota	c__unclassified_p__Ascomycota	o__unclassified_p__Ascomycota	f__unclassified_p__Ascomycota	g__unclassified_p__Ascomycota
p__Basidiomycota	c__Agaricomycetes	o__Russulales	f__Stereaceae	g__Aleurodiscus
p__Ascomycota	c__Sordariomycetes	o__Diaporthales	f__Diaporthaceae	g__unclassified_f__Diaporthaceae
p__Ascomycota	c__Eurotiomycetes	o__Eurotiales	f__Aspergillaceae	g__unclassified_f__Aspergillaceae
p__Ascomycota	c__Dothideomycetes	o__Pleosporales	f__Phaeosphaeriaceae	g__Paraphoma
p__Basidiomycota	c__Agaricomycetes	o__Cantharellales	f__Hydnaceae	g__Hydnaceae_gen_Incertae_sedis
p__unclassified_k__Fungi	c__unclassified_k__Fungi	o__unclassified_k__Fungi	f__unclassified_k__Fungi	g__unclassified_k__Fungi
p__Ascomycota	c__Eurotiomycetes	o__unclassified_c__Eurotiomycetes	f__unclassified_c__Eurotiomycetes	g__unclassified_c__Eurotiomycetes
p__Ascomycota	c__Leotiomycetes	o__Helotiales	f__Hyaloscyphaceae	g__unclassified_f__Hyaloscyphaceae
p__Chytridiomycota	c__unclassified_p__Chytridiomycota	o__unclassified_p__Chytridiomycota	f__unclassified_p__Chytridiomycota	g__unclassified_p__Chytridiomycota
p__unclassified_k__Fungi	c__unclassified_k__Fungi	o__unclassified_k__Fungi	f__unclassified_k__Fungi	g__unclassified_k__Fungi
p__Rozellomycota	c__Rozellomycota_cls_Incertae_sedis	o__Rozellomycota_ord_Incertae_sedis	f__Rozellomycota_fam_Incertae_sedis	g__Rozellomycota_gen_Incertae_sedis
p__unclassified_k__Fungi	c__unclassified_k__Fungi	o__unclassified_k__Fungi	f__unclassified_k__Fungi	g__unclassified_k__Fungi
p__unclassified_k__Fungi	c__unclassified_k__Fungi	o__unclassified_k__Fungi	f__unclassified_k__Fungi	g__unclassified_k__Fungi
p__unclassified_k__Fungi	c__unclassified_k__Fungi	o__unclassified_k__Fungi	f__unclassified_k__Fungi	g__unclassified_k__Fungi
p__unclassified_k__Fungi	c__unclassified_k__Fungi	o__unclassified_k__Fungi	f__unclassified_k__Fungi	g__unclassified_k__Fungi
p__Ascomycota	c__Eurotiomycetes	o__Eurotiales	f__Aspergillaceae	g__Aspergillus
p__Ascomycota	c__Dothideomycetes	o__Pleosporales	f__Didymosphaeriaceae	g__Paraphaeosphaeria
p__unclassified_k__Fungi	c__unclassified_k__Fungi	o__unclassified_k__Fungi	f__unclassified_k__Fungi	g__unclassified_k__Fungi
p__unclassified_k__Fungi	c__unclassified_k__Fungi	o__unclassified_k__Fungi	f__unclassified_k__Fungi	g__unclassified_k__Fungi
p__Ascomycota	c__Sordariomycetes	o__Hypocreales	f__unclassified_o__Hypocreales	g__unclassified_o__Hypocreales
p__unclassified_k__Fungi	c__unclassified_k__Fungi	o__unclassified_k__Fungi	f__unclassified_k__Fungi	g__unclassified_k__Fungi
p__unclassified_k__Fungi	c__unclassified_k__Fungi	o__unclassified_k__Fungi	f__unclassified_k__Fungi	g__unclassified_k__Fungi
p__Ascomycota	c__Dothideomycetes	o__Pleosporales	f__Phaeosphaeriaceae	g__Phaeosphaeriopsis
p__Basidiomycota	c__Agaricomycetes	o__Trechisporales	f__Hydnodontaceae	g__Trechispora
p__Ascomycota	c__Eurotiomycetes	o__Chaetothyriales	f__Herpotrichiellaceae	g__Cladophialophora
p__unclassified_k__Fungi	c__unclassified_k__Fungi	o__unclassified_k__Fungi	f__unclassified_k__Fungi	g__unclassified_k__Fungi
p__Ascomycota	c__Eurotiomycetes	o__Chaetothyriales	f__Herpotrichiellaceae	g__Capronia
p__Basidiomycota	c__Agaricomycetes	o__Agaricales	f__Entolomataceae	g__Entoloma
p__Ascomycota	c__Leotiomycetes	o__Helotiales	f__Lachnaceae	g__Proliferodiscus
p__Basidiomycota	c__Agaricomycetes	o__Agaricales	f__Entolomataceae	g__unclassified_f__Entolomataceae
p__Basidiomycota	c__Agaricomycetes	o__Cantharellales	f__Hydnaceae	g__Sistotrema
p__Ascomycota	c__Sordariomycetes	o__Hypocreales	f__Nectriaceae	g__Fusarium
p__Basidiomycota	c__Agaricomycetes	o__Agaricales	f__Crepidotaceae	g__Simocybe
p__unclassified_k__Fungi	c__unclassified_k__Fungi	o__unclassified_k__Fungi	f__unclassified_k__Fungi	g__unclassified_k__Fungi
p__Ascomycota	c__Sordariomycetes	o__unclassified_c__Sordariomycetes	f__unclassified_c__Sordariomycetes	g__unclassified_c__Sordariomycetes
p__unclassified_k__Fungi	c__unclassified_k__Fungi	o__unclassified_k__Fungi	f__unclassified_k__Fungi	g__unclassified_k__Fungi
p__unclassified_k__Fungi	c__unclassified_k__Fungi	o__unclassified_k__Fungi	f__unclassified_k__Fungi	g__unclassified_k__Fungi
p__unclassified_k__Fungi	c__unclassified_k__Fungi	o__unclassified_k__Fungi	f__unclassified_k__Fungi	g__unclassified_k__Fungi
p__unclassified_k__Fungi	c__unclassified_k__Fungi	o__unclassified_k__Fungi	f__unclassified_k__Fungi	g__unclassified_k__Fungi
p__Ascomycota	c__Dothideomycetes	o__Pleosporales	f__Didymosphaeriaceae	g__Paraconiothyrium
p__unclassified_k__Fungi	c__unclassified_k__Fungi	o__unclassified_k__Fungi	f__unclassified_k__Fungi	g__unclassified_k__Fungi
p__unclassified_k__Fungi	c__unclassified_k__Fungi	o__unclassified_k__Fungi	f__unclassified_k__Fungi	g__unclassified_k__Fungi
p__unclassified_k__Fungi	c__unclassified_k__Fungi	o__unclassified_k__Fungi	f__unclassified_k__Fungi	g__unclassified_k__Fungi
p__unclassified_k__Fungi	c__unclassified_k__Fungi	o__unclassified_k__Fungi	f__unclassified_k__Fungi	g__unclassified_k__Fungi
p__Glomeromycota	c__Glomeromycota_cls_Incertae_sedis	o__Glomeromycota_ord_Incertae_sedis	f__Glomeromycota_fam_Incertae_sedis	g__Glomeromycota_gen_Incertae_sedis
p__unclassified_k__Fungi	c__unclassified_k__Fungi	o__unclassified_k__Fungi	f__unclassified_k__Fungi	g__unclassified_k__Fungi
p__Basidiomycota	c__Agaricomycetes	o__Agaricales	f__unclassified_o__Agaricales	g__unclassified_o__Agaricales
p__Ascomycota	c__Eurotiomycetes	o__Eurotiales	f__Aspergillaceae	g__Penicillium
p__Basidiomycota	c__unclassified_p__Basidiomycota	o__unclassified_p__Basidiomycota	f__unclassified_p__Basidiomycota	g__unclassified_p__Basidiomycota
p__Ascomycota	c__Eurotiomycetes	o__Eurotiales	f__Aspergillaceae	g__Talaromyces
p__Ascomycota	c__Eurotiomycetes	o__Chaetothyriales	f__Herpotrichiellaceae	g__Neosorocybe
p__Ascomycota	c__Sordariomycetes	o__Coniochaetales	f__Coniochaetaceae	g__Coniochaeta
p__Basidiomycota	c__Agaricomycetes	o__Agaricales	f__unclassified_o__Agaricales	g__unclassified_o__Agaricales
p__Basidiomycota	c__Tremellomycetes	o__Tremellales	f__Phaeotremellaceae	g__Phaeotremella
p__Basidiomycota	c__Agaricomycetes	o__Agaricales	f__Tricholomataceae	g__Tricholoma
p__Basidiomycota	c__unclassified_p__Basidiomycota	o__unclassified_p__Basidiomycota	f__unclassified_p__Basidiomycota	g__unclassified_p__Basidiomycota
p__unclassified_k__Fungi	c__unclassified_k__Fungi	o__unclassified_k__Fungi	f__unclassified_k__Fungi	g__unclassified_k__Fungi
p__Ascomycota	c__Dothideomycetes	o__Pleosporales	f__Podonectriaceae	g__Podonectria
p__unclassified_k__Fungi	c__unclassified_k__Fungi	o__unclassified_k__Fungi	f__unclassified_k__Fungi	g__unclassified_k__Fungi
p__Ascomycota	c__Eurotiomycetes	o__Eurotiales	f__Aspergillaceae	g__Penicillium
p__unclassified_k__Fungi	c__unclassified_k__Fungi	o__unclassified_k__Fungi	f__unclassified_k__Fungi	g__unclassified_k__Fungi
p__Ascomycota	c__Sordariomycetes	o__Sporidesmiales	f__Sporidesmiaceae	g__Sporidesmium
p__unclassified_k__Fungi	c__unclassified_k__Fungi	o__unclassified_k__Fungi	f__unclassified_k__Fungi	g__unclassified_k__Fungi
p__unclassified_k__Fungi	c__unclassified_k__Fungi	o__unclassified_k__Fungi	f__unclassified_k__Fungi	g__unclassified_k__Fungi
p__unclassified_k__Fungi	c__unclassified_k__Fungi	o__unclassified_k__Fungi	f__unclassified_k__Fungi	g__unclassified_k__Fungi
p__Ascomycota	c__Dothideomycetes	o__Pleosporales	f__Phaeosphaeriaceae	g__Wojnowiciella
p__unclassified_k__Fungi	c__unclassified_k__Fungi	o__unclassified_k__Fungi	f__unclassified_k__Fungi	g__unclassified_k__Fungi
p__unclassified_k__Fungi	c__unclassified_k__Fungi	o__unclassified_k__Fungi	f__unclassified_k__Fungi	g__unclassified_k__Fungi
p__unclassified_k__Fungi	c__unclassified_k__Fungi	o__unclassified_k__Fungi	f__unclassified_k__Fungi	g__unclassified_k__Fungi
p__unclassified_k__Fungi	c__unclassified_k__Fungi	o__unclassified_k__Fungi	f__unclassified_k__Fungi	g__unclassified_k__Fungi
p__unclassified_k__Fungi	c__unclassified_k__Fungi	o__unclassified_k__Fungi	f__unclassified_k__Fungi	g__unclassified_k__Fungi
p__unclassified_k__Fungi	c__unclassified_k__Fungi	o__unclassified_k__Fungi	f__unclassified_k__Fungi	g__unclassified_k__Fungi
p__Fungi_phy_Incertae_sedis	c__Fungi_cls_Incertae_sedis	o__Fungi_ord_Incertae_sedis	f__Fungi_fam_Incertae_sedis	g__Fungi_gen_Incertae_sedis
p__Mortierellomycota	c__Mortierellomycetes	o__Mortierellales	f__Mortierellaceae	g__Mortierella
p__Ascomycota	c__Leotiomycetes	o__unclassified_c__Leotiomycetes	f__unclassified_c__Leotiomycetes	g__unclassified_c__Leotiomycetes
p__Ascomycota	c__Dothideomycetes	o__Dothideales	f__Dothideaceae	g__Rhizosphaera
p__Ascomycota	c__Dothideomycetes	o__Mycosphaerellales	f__Teratosphaeriaceae	g__Catenulostroma
p__Basidiomycota	c__Agaricomycetes	o__unclassified_c__Agaricomycetes	f__unclassified_c__Agaricomycetes	g__unclassified_c__Agaricomycetes
p__Basidiomycota	c__Agaricomycetes	o__unclassified_c__Agaricomycetes	f__unclassified_c__Agaricomycetes	g__unclassified_c__Agaricomycetes
p__Basidiomycota	c__Agaricomycetes	o__Cantharellales	f__Ceratobasidiaceae	g__Ceratobasidiaceae_gen_Incertae_sedis
p__Basidiomycota	c__Agaricomycetes	o__unclassified_c__Agaricomycetes	f__unclassified_c__Agaricomycetes	g__unclassified_c__Agaricomycetes
p__Ascomycota	c__Eurotiomycetes	o__Eurotiales	f__Aspergillaceae	g__unclassified_f__Aspergillaceae
p__unclassified_k__Fungi	c__unclassified_k__Fungi	o__unclassified_k__Fungi	f__unclassified_k__Fungi	g__unclassified_k__Fungi
p__Ascomycota	c__Sordariomycetes	o__unclassified_c__Sordariomycetes	f__unclassified_c__Sordariomycetes	g__unclassified_c__Sordariomycetes
p__Ascomycota	c__Sordariomycetes	o__Hypocreales	f__Bionectriaceae	g__Hydropisphaera
p__Glomeromycota	c__Glomeromycota_cls_Incertae_sedis	o__Glomeromycota_ord_Incertae_sedis	f__Glomeromycota_fam_Incertae_sedis	g__Glomeromycota_gen_Incertae_sedis
p__Ascomycota	c__Archaeorhizomycetes	o__Archaeorhizomycetales	f__Archaeorhizomycetaceae	g__Archaeorhizomyces
p__Basidiomycota	c__Agaricomycetes	o__Cantharellales	f__unclassified_o__Cantharellales	g__unclassified_o__Cantharellales
p__unclassified_k__Fungi	c__unclassified_k__Fungi	o__unclassified_k__Fungi	f__unclassified_k__Fungi	g__unclassified_k__Fungi
p__unclassified_k__Fungi	c__unclassified_k__Fungi	o__unclassified_k__Fungi	f__unclassified_k__Fungi	g__unclassified_k__Fungi
p__unclassified_k__Fungi	c__unclassified_k__Fungi	o__unclassified_k__Fungi	f__unclassified_k__Fungi	g__unclassified_k__Fungi
p__unclassified_k__Fungi	c__unclassified_k__Fungi	o__unclassified_k__Fungi	f__unclassified_k__Fungi	g__unclassified_k__Fungi
p__unclassified_k__Fungi	c__unclassified_k__Fungi	o__unclassified_k__Fungi	f__unclassified_k__Fungi	g__unclassified_k__Fungi
p__unclassified_k__Fungi	c__unclassified_k__Fungi	o__unclassified_k__Fungi	f__unclassified_k__Fungi	g__unclassified_k__Fungi
p__unclassified_k__Fungi	c__unclassified_k__Fungi	o__unclassified_k__Fungi	f__unclassified_k__Fungi	g__unclassified_k__Fungi
p__unclassified_k__Fungi	c__unclassified_k__Fungi	o__unclassified_k__Fungi	f__unclassified_k__Fungi	g__unclassified_k__Fungi
p__unclassified_k__Fungi	c__unclassified_k__Fungi	o__unclassified_k__Fungi	f__unclassified_k__Fungi	g__unclassified_k__Fungi
p__unclassified_k__Fungi	c__unclassified_k__Fungi	o__unclassified_k__Fungi	f__unclassified_k__Fungi	g__unclassified_k__Fungi
p__unclassified_k__Fungi	c__unclassified_k__Fungi	o__unclassified_k__Fungi	f__unclassified_k__Fungi	g__unclassified_k__Fungi
p__unclassified_k__Fungi	c__unclassified_k__Fungi	o__unclassified_k__Fungi	f__unclassified_k__Fungi	g__unclassified_k__Fungi
p__unclassified_k__Fungi	c__unclassified_k__Fungi	o__unclassified_k__Fungi	f__unclassified_k__Fungi	g__unclassified_k__Fungi
p__Ascomycota	c__Sordariomycetes	o__Sordariales	f__Sordariaceae	g__unclassified_f__Sordariaceae
p__Ascomycota	c__Sordariomycetes	o__Hypocreales	f__Clavicipitaceae	g__Clavicipitaceae_gen_Incertae_sedis
p__unclassified_k__Fungi	c__unclassified_k__Fungi	o__unclassified_k__Fungi	f__unclassified_k__Fungi	g__unclassified_k__Fungi
p__Ascomycota	c__Sordariomycetes	o__Xylariales	f__Xylariaceae	g__Jumillera
p__Basidiomycota	c__unclassified_p__Basidiomycota	o__unclassified_p__Basidiomycota	f__unclassified_p__Basidiomycota	g__unclassified_p__Basidiomycota
p__Basidiomycota	c__Tremellomycetes	o__Tremellales	f__Bulleraceae	g__Genolevuria
p__Basidiomycota	c__Microbotryomycetes	o__Kriegeriales	f__Kriegeriaceae	g__unclassified_f__Kriegeriaceae
p__Ascomycota	c__Dothideomycetes	o__Pleosporales	f__Didymosphaeriaceae	g__Paraconiothyrium
p__unclassified_k__Fungi	c__unclassified_k__Fungi	o__unclassified_k__Fungi	f__unclassified_k__Fungi	g__unclassified_k__Fungi
p__unclassified_k__Fungi	c__unclassified_k__Fungi	o__unclassified_k__Fungi	f__unclassified_k__Fungi	g__unclassified_k__Fungi
p__unclassified_k__Fungi	c__unclassified_k__Fungi	o__unclassified_k__Fungi	f__unclassified_k__Fungi	g__unclassified_k__Fungi
p__unclassified_k__Fungi	c__unclassified_k__Fungi	o__unclassified_k__Fungi	f__unclassified_k__Fungi	g__unclassified_k__Fungi
p__unclassified_k__Fungi	c__unclassified_k__Fungi	o__unclassified_k__Fungi	f__unclassified_k__Fungi	g__unclassified_k__Fungi
p__Ascomycota	c__Sordariomycetes	o__unclassified_c__Sordariomycetes	f__unclassified_c__Sordariomycetes	g__unclassified_c__Sordariomycetes
p__Ascomycota	c__Sordariomycetes	o__Chaetosphaeriales	f__Chaetosphaeriaceae	g__Codinaeella
p__Basidiomycota	c__Tremellomycetes	o__Cystofilobasidiales	f__Mrakiaceae	g__Udeniomyces
p__Basidiomycota	c__Microbotryomycetes	o__Microbotryomycetes_ord_Incertae_sedis	f__Chrysozymaceae	g__Oberwinklerozyma
p__Basidiomycota	c__Agaricomycetes	o__Russulales	f__Lachnocladiaceae	g__Scytinostroma
p__Ascomycota	c__Leotiomycetes	o__Rhytismatales	f__Rhytismataceae	g__Lophodermium
p__Ascomycota	c__unclassified_p__Ascomycota	o__unclassified_p__Ascomycota	f__unclassified_p__Ascomycota	g__unclassified_p__Ascomycota
p__Kickxellomycota	c__Ramicandelaberomycetes	o__Ramicandelaberales	f__Ramicandelaberales_fam_Incertae_sedis	g__Ramicandelaberales_gen_Incertae_sedis
p__Ascomycota	c__Dothideomycetes	o__Capnodiales	f__Cladosporiaceae	g__Cladosporium
p__Ascomycota	c__unclassified_p__Ascomycota	o__unclassified_p__Ascomycota	f__unclassified_p__Ascomycota	g__unclassified_p__Ascomycota
p__Ascomycota	c__unclassified_p__Ascomycota	o__unclassified_p__Ascomycota	f__unclassified_p__Ascomycota	g__unclassified_p__Ascomycota
p__Ascomycota	c__Sordariomycetes	o__Hypocreales	f__Clavicipitaceae	g__Ustilaginoidea
p__Ascomycota	c__Dothideomycetes	o__Venturiales	f__Venturiales_fam_Incertae_sedis	g__Venturiales_gen_Incertae_sedis
p__Basidiomycota	c__unclassified_p__Basidiomycota	o__unclassified_p__Basidiomycota	f__unclassified_p__Basidiomycota	g__unclassified_p__Basidiomycota
p__Basidiomycota	c__unclassified_p__Basidiomycota	o__unclassified_p__Basidiomycota	f__unclassified_p__Basidiomycota	g__unclassified_p__Basidiomycota
p__Ascomycota	c__Eurotiomycetes	o__Eurotiales	f__unclassified_o__Eurotiales	g__unclassified_o__Eurotiales
p__Ascomycota	c__Dothideomycetes	o__Pleosporales	f__Lophiostomataceae	g__Lophiostoma
p__Ascomycota	c__Leotiomycetes	o__Helotiales	f__unclassified_o__Helotiales	g__unclassified_o__Helotiales
p__unclassified_k__Fungi	c__unclassified_k__Fungi	o__unclassified_k__Fungi	f__unclassified_k__Fungi	g__unclassified_k__Fungi
p__Ascomycota	c__Dothideomycetes	o__Pleosporales	f__Lophiotremataceae	g__Lophiotrema
p__Basidiomycota	c__Agaricomycetes	o__Agaricales	f__Entolomataceae	g__Entoloma
p__Ascomycota	c__Eurotiomycetes	o__Eurotiales	f__Aspergillaceae	g__Aspergillus
p__unclassified_k__Fungi	c__unclassified_k__Fungi	o__unclassified_k__Fungi	f__unclassified_k__Fungi	g__unclassified_k__Fungi
p__unclassified_k__Fungi	c__unclassified_k__Fungi	o__unclassified_k__Fungi	f__unclassified_k__Fungi	g__unclassified_k__Fungi
p__Basidiomycota	c__Tremellomycetes	o__Filobasidiales	f__Piskurozymaceae	g__Solicoccozyma
p__unclassified_k__Fungi	c__unclassified_k__Fungi	o__unclassified_k__Fungi	f__unclassified_k__Fungi	g__unclassified_k__Fungi
p__Ascomycota	c__unclassified_p__Ascomycota	o__unclassified_p__Ascomycota	f__unclassified_p__Ascomycota	g__unclassified_p__Ascomycota
p__Basidiomycota	c__Tremellomycetes	o__Trichosporonales	f__Trichosporonaceae	g__Cutaneotrichosporon
p__unclassified_k__Fungi	c__unclassified_k__Fungi	o__unclassified_k__Fungi	f__unclassified_k__Fungi	g__unclassified_k__Fungi
p__unclassified_k__Fungi	c__unclassified_k__Fungi	o__unclassified_k__Fungi	f__unclassified_k__Fungi	g__unclassified_k__Fungi
p__unclassified_k__Fungi	c__unclassified_k__Fungi	o__unclassified_k__Fungi	f__unclassified_k__Fungi	g__unclassified_k__Fungi
p__unclassified_k__Fungi	c__unclassified_k__Fungi	o__unclassified_k__Fungi	f__unclassified_k__Fungi	g__unclassified_k__Fungi
p__Ascomycota	c__Leotiomycetes	o__Helotiales	f__Pleuroascaceae	g__Pleuroascaceae_gen_Incertae_sedis
p__Ascomycota	c__Eurotiomycetes	o__Chaetothyriales	f__unclassified_o__Chaetothyriales	g__unclassified_o__Chaetothyriales
p__unclassified_k__Fungi	c__unclassified_k__Fungi	o__unclassified_k__Fungi	f__unclassified_k__Fungi	g__unclassified_k__Fungi
p__unclassified_k__Fungi	c__unclassified_k__Fungi	o__unclassified_k__Fungi	f__unclassified_k__Fungi	g__unclassified_k__Fungi
p__unclassified_k__Fungi	c__unclassified_k__Fungi	o__unclassified_k__Fungi	f__unclassified_k__Fungi	g__unclassified_k__Fungi
p__Kickxellomycota	c__Kickxellomycetes	o__Kickxellales	f__Kickxellales_fam_Incertae_sedis	g__Kickxellales_gen_Incertae_sedis
p__Ascomycota	c__Eurotiomycetes	o__Eurotiales	f__Aspergillaceae	g__unclassified_f__Aspergillaceae
p__unclassified_k__Fungi	c__unclassified_k__Fungi	o__unclassified_k__Fungi	f__unclassified_k__Fungi	g__unclassified_k__Fungi
p__Ascomycota	c__Dothideomycetes	o__Mycosphaerellales	f__Mycosphaerellaceae	g__unclassified_f__Mycosphaerellaceae
p__Basidiomycota	c__unclassified_p__Basidiomycota	o__unclassified_p__Basidiomycota	f__unclassified_p__Basidiomycota	g__unclassified_p__Basidiomycota
p__Mucoromycota	c__Umbelopsidomycetes	o__Umbelopsidales	f__Umbelopsidaceae	g__Umbelopsis
p__Ascomycota	c__Sordariomycetes	o__Conioscyphales	f__Conioscyphales_fam_Incertae_sedis	g__Conioscyphales_gen_Incertae_sedis
p__unclassified_k__Fungi	c__unclassified_k__Fungi	o__unclassified_k__Fungi	f__unclassified_k__Fungi	g__unclassified_k__Fungi
p__unclassified_k__Fungi	c__unclassified_k__Fungi	o__unclassified_k__Fungi	f__unclassified_k__Fungi	g__unclassified_k__Fungi
p__Glomeromycota	c__unclassified_p__Glomeromycota	o__unclassified_p__Glomeromycota	f__unclassified_p__Glomeromycota	g__unclassified_p__Glomeromycota
p__unclassified_k__Fungi	c__unclassified_k__Fungi	o__unclassified_k__Fungi	f__unclassified_k__Fungi	g__unclassified_k__Fungi
p__unclassified_k__Fungi	c__unclassified_k__Fungi	o__unclassified_k__Fungi	f__unclassified_k__Fungi	g__unclassified_k__Fungi
p__Ascomycota	c__Eurotiomycetes	o__Chaetothyriales	f__Chaetothyriales_fam_Incertae_sedis	g__Phaeoannellomyces
p__Ascomycota	c__Sordariomycetes	o__Hypocreales	f__Ophiocordycipitaceae	g__Ophiocordyceps
p__Ascomycota	c__Dothideomycetes	o__Mycosphaerellales	f__Mycosphaerellaceae	g__unclassified_f__Mycosphaerellaceae
p__Ascomycota	c__Dothideomycetes	o__Pleosporales	f__Torulaceae	g__Torula
p__Ascomycota	c__Dothideomycetes	o__Coniosporiales	f__Coniosporiaceae	g__Coniosporium
p__Ascomycota	c__Dothideomycetes	o__Mycosphaerellales	f__Mycosphaerellaceae	g__Geastrumia
p__Basidiomycota	c__Agaricomycetes	o__unclassified_c__Agaricomycetes	f__unclassified_c__Agaricomycetes	g__unclassified_c__Agaricomycetes
p__Kickxellomycota	c__Ramicandelaberomycetes	o__Ramicandelaberales	f__Ramicandelaberales_fam_Incertae_sedis	g__Ramicandelaberales_gen_Incertae_sedis
p__Basidiomycota	c__Agaricomycetes	o__Agaricales	f__Agaricaceae	g__unclassified_f__Agaricaceae
p__Ascomycota	c__Eurotiomycetes	o__Eurotiales	f__Aspergillaceae	g__Penicillium
p__Ascomycota	c__Leotiomycetes	o__Helotiales	f__Leotiaceae	g__Gorgomyces
p__Basidiomycota	c__Tremellomycetes	o__Tremellales	f__Bulleraceae	g__Genolevuria
p__unclassified_k__Fungi	c__unclassified_k__Fungi	o__unclassified_k__Fungi	f__unclassified_k__Fungi	g__unclassified_k__Fungi
p__Basidiomycota	c__Agaricomycetes	o__unclassified_c__Agaricomycetes	f__unclassified_c__Agaricomycetes	g__unclassified_c__Agaricomycetes
p__unclassified_k__Fungi	c__unclassified_k__Fungi	o__unclassified_k__Fungi	f__unclassified_k__Fungi	g__unclassified_k__Fungi
p__unclassified_k__Fungi	c__unclassified_k__Fungi	o__unclassified_k__Fungi	f__unclassified_k__Fungi	g__unclassified_k__Fungi
p__Ascomycota	c__Sordariomycetes	o__Ophiostomatales	f__Ophiostomataceae	g__unclassified_f__Ophiostomataceae
p__unclassified_k__Fungi	c__unclassified_k__Fungi	o__unclassified_k__Fungi	f__unclassified_k__Fungi	g__unclassified_k__Fungi
p__unclassified_k__Fungi	c__unclassified_k__Fungi	o__unclassified_k__Fungi	f__unclassified_k__Fungi	g__unclassified_k__Fungi
p__unclassified_k__Fungi	c__unclassified_k__Fungi	o__unclassified_k__Fungi	f__unclassified_k__Fungi	g__unclassified_k__Fungi
p__unclassified_k__Fungi	c__unclassified_k__Fungi	o__unclassified_k__Fungi	f__unclassified_k__Fungi	g__unclassified_k__Fungi
p__unclassified_k__Fungi	c__unclassified_k__Fungi	o__unclassified_k__Fungi	f__unclassified_k__Fungi	g__unclassified_k__Fungi
p__unclassified_k__Fungi	c__unclassified_k__Fungi	o__unclassified_k__Fungi	f__unclassified_k__Fungi	g__unclassified_k__Fungi
p__Ascomycota	c__unclassified_p__Ascomycota	o__unclassified_p__Ascomycota	f__unclassified_p__Ascomycota	g__unclassified_p__Ascomycota
p__unclassified_k__Fungi	c__unclassified_k__Fungi	o__unclassified_k__Fungi	f__unclassified_k__Fungi	g__unclassified_k__Fungi
p__Ascomycota	c__unclassified_p__Ascomycota	o__unclassified_p__Ascomycota	f__unclassified_p__Ascomycota	g__unclassified_p__Ascomycota
p__unclassified_k__Fungi	c__unclassified_k__Fungi	o__unclassified_k__Fungi	f__unclassified_k__Fungi	g__unclassified_k__Fungi
p__unclassified_k__Fungi	c__unclassified_k__Fungi	o__unclassified_k__Fungi	f__unclassified_k__Fungi	g__unclassified_k__Fungi
p__Ascomycota	c__Dothideomycetes	o__Capnodiales	f__Dissoconiaceae	g__Uwebraunia
p__unclassified_k__Fungi	c__unclassified_k__Fungi	o__unclassified_k__Fungi	f__unclassified_k__Fungi	g__unclassified_k__Fungi
p__unclassified_k__Fungi	c__unclassified_k__Fungi	o__unclassified_k__Fungi	f__unclassified_k__Fungi	g__unclassified_k__Fungi
p__unclassified_k__Fungi	c__unclassified_k__Fungi	o__unclassified_k__Fungi	f__unclassified_k__Fungi	g__unclassified_k__Fungi
p__unclassified_k__Fungi	c__unclassified_k__Fungi	o__unclassified_k__Fungi	f__unclassified_k__Fungi	g__unclassified_k__Fungi
p__unclassified_k__Fungi	c__unclassified_k__Fungi	o__unclassified_k__Fungi	f__unclassified_k__Fungi	g__unclassified_k__Fungi
p__Ascomycota	c__Sordariomycetes	o__Conioscyphales	f__Conioscyphaceae	g__Conioscypha
p__Ascomycota	c__Dothideomycetes	o__Pleosporales	f__unclassified_o__Pleosporales	g__unclassified_o__Pleosporales
p__Ascomycota	c__Leotiomycetes	o__Helotiales	f__Helotiaceae	g__Meliniomyces
p__Ascomycota	c__Sordariomycetes	o__Trichosphaeriales	f__unclassified_o__Trichosphaeriales	g__unclassified_o__Trichosphaeriales
p__Ascomycota	c__Eurotiomycetes	o__Chaetothyriales	f__unclassified_o__Chaetothyriales	g__unclassified_o__Chaetothyriales
p__Ascomycota	c__Orbiliomycetes	o__Orbiliales	f__Orbiliaceae	g__Retiarius
p__Basidiomycota	c__Cystobasidiomycetes	o__unclassified_c__Cystobasidiomycetes	f__unclassified_c__Cystobasidiomycetes	g__unclassified_c__Cystobasidiomycetes
p__Glomeromycota	c__Glomeromycota_cls_Incertae_sedis	o__Glomeromycota_ord_Incertae_sedis	f__Glomeromycota_fam_Incertae_sedis	g__Glomeromycota_gen_Incertae_sedis
p__Basidiomycota	c__Cystobasidiomycetes	o__unclassified_c__Cystobasidiomycetes	f__unclassified_c__Cystobasidiomycetes	g__unclassified_c__Cystobasidiomycetes
p__Ascomycota	c__Dothideomycetes	o__Venturiales	f__Venturiaceae	g__Sympodiella
p__Basidiomycota	c__Agaricomycetes	o__Auriculariales	f__Exidiaceae	g__Basidiodendron
p__Basidiomycota	c__Agaricomycetes	o__Boletales	f__Coniophoraceae	g__unclassified_f__Coniophoraceae
p__Basidiomycota	c__Geminibasidiomycetes	o__Geminibasidiales	f__Geminibasidiales_fam_Incertae_sedis	g__Geminibasidiales_gen_Incertae_sedis
p__Ascomycota	c__Sordariomycetes	o__Hypocreales	f__Hypocreaceae	g__Trichoderma
p__unclassified_k__Fungi	c__unclassified_k__Fungi	o__unclassified_k__Fungi	f__unclassified_k__Fungi	g__unclassified_k__Fungi
p__unclassified_k__Fungi	c__unclassified_k__Fungi	o__unclassified_k__Fungi	f__unclassified_k__Fungi	g__unclassified_k__Fungi
p__Basidiomycota	c__Agaricomycetes	o__Polyporales	f__Meruliaceae	g__Phlebia
p__unclassified_k__Fungi	c__unclassified_k__Fungi	o__unclassified_k__Fungi	f__unclassified_k__Fungi	g__unclassified_k__Fungi
p__Basidiomycota	c__Agaricomycetes	o__Polyporales	f__Polyporaceae	g__Grammothele
p__unclassified_k__Fungi	c__unclassified_k__Fungi	o__unclassified_k__Fungi	f__unclassified_k__Fungi	g__unclassified_k__Fungi
p__unclassified_k__Fungi	c__unclassified_k__Fungi	o__unclassified_k__Fungi	f__unclassified_k__Fungi	g__unclassified_k__Fungi
p__Ascomycota	c__Eurotiomycetes	o__unclassified_c__Eurotiomycetes	f__unclassified_c__Eurotiomycetes	g__unclassified_c__Eurotiomycetes
p__unclassified_k__Fungi	c__unclassified_k__Fungi	o__unclassified_k__Fungi	f__unclassified_k__Fungi	g__unclassified_k__Fungi
p__unclassified_k__Fungi	c__unclassified_k__Fungi	o__unclassified_k__Fungi	f__unclassified_k__Fungi	g__unclassified_k__Fungi
p__Basidiomycota	c__Agaricomycetes	o__Russulales	f__Russulaceae	g__Boidinia
p__Ascomycota	c__unclassified_p__Ascomycota	o__unclassified_p__Ascomycota	f__unclassified_p__Ascomycota	g__unclassified_p__Ascomycota
p__Ascomycota	c__unclassified_p__Ascomycota	o__unclassified_p__Ascomycota	f__unclassified_p__Ascomycota	g__unclassified_p__Ascomycota
p__Ascomycota	c__Dothideomycetes	o__Botryosphaeriales	f__Botryosphaeriaceae	g__Sardiniella
p__Ascomycota	c__Sordariomycetes	o__Hypocreales	f__Hypocreales_fam_Incertae_sedis	g__Hypocreales_gen_Incertae_sedis
p__Basidiomycota	c__Agaricomycetes	o__Thelephorales	f__Thelephoraceae	g__Polyozellus
p__Basidiomycota	c__Pucciniomycetes	o__Helicobasidiales	f__Helicobasidiaceae	g__Helicobasidiaceae_gen_Incertae_sedis
p__Ascomycota	c__unclassified_p__Ascomycota	o__unclassified_p__Ascomycota	f__unclassified_p__Ascomycota	g__unclassified_p__Ascomycota
p__Ascomycota	c__Dothideomycetes	o__unclassified_c__Dothideomycetes	f__unclassified_c__Dothideomycetes	g__unclassified_c__Dothideomycetes
p__Ascomycota	c__Taphrinomycetes	o__Taphrinales	f__Taphrinaceae	g__Taphrina
p__Ascomycota	c__Eurotiomycetes	o__Chaetothyriales	f__unclassified_o__Chaetothyriales	g__unclassified_o__Chaetothyriales
p__unclassified_k__Fungi	c__unclassified_k__Fungi	o__unclassified_k__Fungi	f__unclassified_k__Fungi	g__unclassified_k__Fungi
p__unclassified_k__Fungi	c__unclassified_k__Fungi	o__unclassified_k__Fungi	f__unclassified_k__Fungi	g__unclassified_k__Fungi
p__unclassified_k__Fungi	c__unclassified_k__Fungi	o__unclassified_k__Fungi	f__unclassified_k__Fungi	g__unclassified_k__Fungi
p__unclassified_k__Fungi	c__unclassified_k__Fungi	o__unclassified_k__Fungi	f__unclassified_k__Fungi	g__unclassified_k__Fungi
p__unclassified_k__Fungi	c__unclassified_k__Fungi	o__unclassified_k__Fungi	f__unclassified_k__Fungi	g__unclassified_k__Fungi
p__Basidiomycota	c__Agaricomycetes	o__Agaricales	f__Psathyrellaceae	g__Candolleomyces
p__unclassified_k__Fungi	c__unclassified_k__Fungi	o__unclassified_k__Fungi	f__unclassified_k__Fungi	g__unclassified_k__Fungi
p__unclassified_k__Fungi	c__unclassified_k__Fungi	o__unclassified_k__Fungi	f__unclassified_k__Fungi	g__unclassified_k__Fungi
p__Ascomycota	c__Sordariomycetes	o__Diaporthales	f__Melanconidaceae	g__Melanconiella
p__Ascomycota	c__Dothideomycetes	o__Myriangiales	f__Myriangiaceae	g__Myriangium
p__Ascomycota	c__Orbiliomycetes	o__Orbiliales	f__Orbiliaceae	g__Orbilia
p__Ascomycota	c__Leotiomycetes	o__Helotiales	f__unclassified_o__Helotiales	g__unclassified_o__Helotiales
p__unclassified_k__Fungi	c__unclassified_k__Fungi	o__unclassified_k__Fungi	f__unclassified_k__Fungi	g__unclassified_k__Fungi
p__Basidiomycota	c__Agaricomycetes	o__Thelephorales	f__Thelephoraceae	g__unclassified_f__Thelephoraceae
p__Ascomycota	c__Dothideomycetes	o__Mycosphaerellales	f__Teratosphaeriaceae	g__Neohortaea
p__Mortierellomycota	c__Mortierellomycetes	o__Mortierellales	f__Mortierellaceae	g__Gryganskiella
p__Ascomycota	c__Sordariomycetes	o__Sordariomycetes_ord_Incertae_sedis	f__Thyridiaceae	g__Thyridium
p__unclassified_k__Fungi	c__unclassified_k__Fungi	o__unclassified_k__Fungi	f__unclassified_k__Fungi	g__unclassified_k__Fungi
p__unclassified_k__Fungi	c__unclassified_k__Fungi	o__unclassified_k__Fungi	f__unclassified_k__Fungi	g__unclassified_k__Fungi
p__unclassified_k__Fungi	c__unclassified_k__Fungi	o__unclassified_k__Fungi	f__unclassified_k__Fungi	g__unclassified_k__Fungi
p__unclassified_k__Fungi	c__unclassified_k__Fungi	o__unclassified_k__Fungi	f__unclassified_k__Fungi	g__unclassified_k__Fungi
p__unclassified_k__Fungi	c__unclassified_k__Fungi	o__unclassified_k__Fungi	f__unclassified_k__Fungi	g__unclassified_k__Fungi
p__unclassified_k__Fungi	c__unclassified_k__Fungi	o__unclassified_k__Fungi	f__unclassified_k__Fungi	g__unclassified_k__Fungi
p__Ascomycota	c__Sordariomycetes	o__unclassified_c__Sordariomycetes	f__unclassified_c__Sordariomycetes	g__unclassified_c__Sordariomycetes
p__unclassified_k__Fungi	c__unclassified_k__Fungi	o__unclassified_k__Fungi	f__unclassified_k__Fungi	g__unclassified_k__Fungi
p__unclassified_k__Fungi	c__unclassified_k__Fungi	o__unclassified_k__Fungi	f__unclassified_k__Fungi	g__unclassified_k__Fungi
p__Ascomycota	c__Leotiomycetes	o__Helotiales	f__Helotiaceae	g__unclassified_f__Helotiaceae
p__unclassified_k__Fungi	c__unclassified_k__Fungi	o__unclassified_k__Fungi	f__unclassified_k__Fungi	g__unclassified_k__Fungi
p__unclassified_k__Fungi	c__unclassified_k__Fungi	o__unclassified_k__Fungi	f__unclassified_k__Fungi	g__unclassified_k__Fungi
p__Ascomycota	c__Pezizomycotina_cls_Incertae_sedis	o__Pezizomycotina_ord_Incertae_sedis	f__Pezizomycotina_fam_Incertae_sedis	g__Polylobatispora
p__Ascomycota	c__Dothideomycetes	o__Mycosphaerellales	f__Teratosphaeriaceae	g__Teratosphaericola
p__unclassified_k__Fungi	c__unclassified_k__Fungi	o__unclassified_k__Fungi	f__unclassified_k__Fungi	g__unclassified_k__Fungi
p__unclassified_k__Fungi	c__unclassified_k__Fungi	o__unclassified_k__Fungi	f__unclassified_k__Fungi	g__unclassified_k__Fungi
p__Ascomycota	c__Dothideomycetes	o__Mycosphaerellales	f__Teratosphaeriaceae	g__Neocatenulostroma
p__Basidiomycota	c__Agaricomycetes	o__Boletales	f__Rhizopogonaceae	g__Rhizopogon
p__unclassified_k__Fungi	c__unclassified_k__Fungi	o__unclassified_k__Fungi	f__unclassified_k__Fungi	g__unclassified_k__Fungi
p__Ascomycota	c__Dothideomycetes	o__Mycosphaerellales	f__Teratosphaeriaceae	g__Capnobotryella
p__unclassified_k__Fungi	c__unclassified_k__Fungi	o__unclassified_k__Fungi	f__unclassified_k__Fungi	g__unclassified_k__Fungi
p__Ascomycota	c__Eurotiomycetes	o__unclassified_c__Eurotiomycetes	f__unclassified_c__Eurotiomycetes	g__unclassified_c__Eurotiomycetes
p__Ascomycota	c__Leotiomycetes	o__Thelebolales	f__Pseudeurotiaceae	g__Geomyces
p__Ascomycota	c__Sordariomycetes	o__Xylariales	f__Xylariaceae	g__Kretzschmaria
p__unclassified_k__Fungi	c__unclassified_k__Fungi	o__unclassified_k__Fungi	f__unclassified_k__Fungi	g__unclassified_k__Fungi
p__Ascomycota	c__unclassified_p__Ascomycota	o__unclassified_p__Ascomycota	f__unclassified_p__Ascomycota	g__unclassified_p__Ascomycota
p__unclassified_k__Fungi	c__unclassified_k__Fungi	o__unclassified_k__Fungi	f__unclassified_k__Fungi	g__unclassified_k__Fungi
p__unclassified_k__Fungi	c__unclassified_k__Fungi	o__unclassified_k__Fungi	f__unclassified_k__Fungi	g__unclassified_k__Fungi
p__unclassified_k__Fungi	c__unclassified_k__Fungi	o__unclassified_k__Fungi	f__unclassified_k__Fungi	g__unclassified_k__Fungi
p__unclassified_k__Fungi	c__unclassified_k__Fungi	o__unclassified_k__Fungi	f__unclassified_k__Fungi	g__unclassified_k__Fungi
p__Ascomycota	c__unclassified_p__Ascomycota	o__unclassified_p__Ascomycota	f__unclassified_p__Ascomycota	g__unclassified_p__Ascomycota
p__unclassified_k__Fungi	c__unclassified_k__Fungi	o__unclassified_k__Fungi	f__unclassified_k__Fungi	g__unclassified_k__Fungi
p__unclassified_k__Fungi	c__unclassified_k__Fungi	o__unclassified_k__Fungi	f__unclassified_k__Fungi	g__unclassified_k__Fungi
p__unclassified_k__Fungi	c__unclassified_k__Fungi	o__unclassified_k__Fungi	f__unclassified_k__Fungi	g__unclassified_k__Fungi
p__unclassified_k__Fungi	c__unclassified_k__Fungi	o__unclassified_k__Fungi	f__unclassified_k__Fungi	g__unclassified_k__Fungi
p__unclassified_k__Fungi	c__unclassified_k__Fungi	o__unclassified_k__Fungi	f__unclassified_k__Fungi	g__unclassified_k__Fungi
p__Ascomycota	c__Dothideomycetes	o__Dothideomycetes_ord_Incertae_sedis	f__Dothideomycetes_fam_Incertae_sedis	g__Dothideomycetes_gen_Incertae_sedis
p__Ascomycota	c__Eurotiomycetes	o__Phaeomoniellales	f__Phaeomoniellaceae	g__Phaeomoniella
p__Ascomycota	c__Arthoniomycetes	o__Lichenostigmatales	f__Phaeococcomycetaceae	g__Phaeococcomyces
p__Ascomycota	c__Sordariomycetes	o__Xylariales	f__unclassified_o__Xylariales	g__unclassified_o__Xylariales
p__Ascomycota	c__Eurotiomycetes	o__Chaetothyriales	f__Chaetothyriaceae	g__Camptophora
p__Chytridiomycota	c__unclassified_p__Chytridiomycota	o__unclassified_p__Chytridiomycota	f__unclassified_p__Chytridiomycota	g__unclassified_p__Chytridiomycota
p__Ascomycota	c__Sordariomycetes	o__Coniochaetales	f__Coniochaetaceae	g__Coniochaeta
p__unclassified_k__Fungi	c__unclassified_k__Fungi	o__unclassified_k__Fungi	f__unclassified_k__Fungi	g__unclassified_k__Fungi
p__Ascomycota	c__Eurotiomycetes	o__Eurotiales	f__Aspergillaceae	g__unclassified_f__Aspergillaceae
p__unclassified_k__Fungi	c__unclassified_k__Fungi	o__unclassified_k__Fungi	f__unclassified_k__Fungi	g__unclassified_k__Fungi
p__unclassified_k__Fungi	c__unclassified_k__Fungi	o__unclassified_k__Fungi	f__unclassified_k__Fungi	g__unclassified_k__Fungi
p__Ascomycota	c__Leotiomycetes	o__Rhytismatales	f__Rhytismataceae	g__Lophodermium
p__unclassified_k__Fungi	c__unclassified_k__Fungi	o__unclassified_k__Fungi	f__unclassified_k__Fungi	g__unclassified_k__Fungi
p__Ascomycota	c__unclassified_p__Ascomycota	o__unclassified_p__Ascomycota	f__unclassified_p__Ascomycota	g__unclassified_p__Ascomycota
p__unclassified_k__Fungi	c__unclassified_k__Fungi	o__unclassified_k__Fungi	f__unclassified_k__Fungi	g__unclassified_k__Fungi
p__Ascomycota	c__Dothideomycetes	o__Mycosphaerellales	f__unclassified_o__Mycosphaerellales	g__unclassified_o__Mycosphaerellales
p__unclassified_k__Fungi	c__unclassified_k__Fungi	o__unclassified_k__Fungi	f__unclassified_k__Fungi	g__unclassified_k__Fungi
p__Ascomycota	c__Dothideomycetes	o__Capnodiales	f__Xenodevriesiaceae	g__Xenodevriesia
p__Basidiomycota	c__Cystobasidiomycetes	o__unclassified_c__Cystobasidiomycetes	f__unclassified_c__Cystobasidiomycetes	g__unclassified_c__Cystobasidiomycetes
p__Ascomycota	c__Sordariomycetes	o__Sordariales	f__Chaetomiaceae	g__Humicola
p__Ascomycota	c__Eurotiomycetes	o__Onygenales	f__Onygenales_fam_Incertae_sedis	g__Onygenales_gen_Incertae_sedis
p__Ascomycota	c__Dothideomycetes	o__Myriangiales	f__Myriangiales_fam_Incertae_sedis	g__Phaeosclera
p__Ascomycota	c__Eurotiomycetes	o__Phaeomoniellales	f__Phaeomoniellaceae	g__Neophaeomoniella
p__unclassified_k__Fungi	c__unclassified_k__Fungi	o__unclassified_k__Fungi	f__unclassified_k__Fungi	g__unclassified_k__Fungi
p__unclassified_k__Fungi	c__unclassified_k__Fungi	o__unclassified_k__Fungi	f__unclassified_k__Fungi	g__unclassified_k__Fungi
p__Basidiomycota	c__Agaricomycetes	o__Polyporales	f__Hyphodermataceae	g__Hyphoderma
p__Ascomycota	c__Dothideomycetes	o__Natipusillales	f__Natipusillaceae	g__Natipusillaceae_gen_Incertae_sedis
p__Ascomycota	c__unclassified_p__Ascomycota	o__unclassified_p__Ascomycota	f__unclassified_p__Ascomycota	g__unclassified_p__Ascomycota
p__Ascomycota	c__Dothideomycetes	o__Mycosphaerellales	f__Mycosphaerellaceae	g__Pallidocercospora
p__Ascomycota	c__Dothideomycetes	o__Pleosporales	f__Didymosphaeriaceae	g__Pseudopithomyces
p__Rozellomycota	c__Rozellomycotina_cls_Incertae_sedis	o__GS11	f__GS11_fam_Incertae_sedis	g__GS11_gen_Incertae_sedis
p__Ascomycota	c__Arthoniomycetes	o__Lichenostigmatales	f__Phaeococcomycetaceae	g__Phaeococcomyces
p__Ascomycota	c__Orbiliomycetes	o__Orbiliales	f__Orbiliaceae	g__Arthrobotrys
p__Ascomycota	c__Sordariomycetes	o__Hypocreales	f__Nectriaceae	g__Penicillifer
p__Ascomycota	c__Eurotiomycetes	o__Eurotiales	f__Aspergillaceae	g__Phialomyces
p__Basidiomycota	c__Agaricomycetes	o__Agaricales	f__unclassified_o__Agaricales	g__unclassified_o__Agaricales
p__Ascomycota	c__Sordariomycetes	o__unclassified_c__Sordariomycetes	f__unclassified_c__Sordariomycetes	g__unclassified_c__Sordariomycetes
p__unclassified_k__Fungi	c__unclassified_k__Fungi	o__unclassified_k__Fungi	f__unclassified_k__Fungi	g__unclassified_k__Fungi
p__Ascomycota	c__Eurotiomycetes	o__Chaetothyriales	f__Herpotrichiellaceae	g__unclassified_f__Herpotrichiellaceae
p__Ascomycota	c__unclassified_p__Ascomycota	o__unclassified_p__Ascomycota	f__unclassified_p__Ascomycota	g__unclassified_p__Ascomycota
p__Ascomycota	c__Archaeorhizomycetes	o__Archaeorhizomycetales	f__Archaeorhizomycetaceae	g__Archaeorhizomyces
p__Ascomycota	c__Sordariomycetes	o__Sordariales	f__Chaetomiaceae	g__Arcopilus
p__Ascomycota	c__Leotiomycetes	o__Helotiales	f__Helotiales_fam_Incertae_sedis	g__Leohumicola
p__Ascomycota	c__Eurotiomycetes	o__Chaetothyriales	f__Herpotrichiellaceae	g__Herpotrichiellaceae_gen_Incertae_sedis
